# Supplementary material for: Reduced oxycodone brain delivery in rats due to lipopolysaccharide-induced inflammation: microdialysis insights into brain disposition and sex-specific pharmacokinetics
Source: Fluids Barriers CNS. 2024 Dec 2;21:95. doi: 10.1186/s12987-024-00598-6 (PMC11613587; doi:10.1186/s12987-024-00598-6)
Supplement: Supplementary file 2 — Additional file 2 [file 12987_2024_598_MOESM2_ESM.xlsx]

## Sheet: Legend
Data from the proteomic analysis in plasma and brain, using the Target 96 Mouse Exploratory Panel from Olink, were analyzed by means of ANOVA F-test with p-value correction performed using the Benjamini-Hochberg method followed by post-hoc analysis using Tukey’s test.
List of sheets
fullANOVA_ftest_PLASMA
fullANOVA_posthoc_PLASMA
fullANOVA_ftest_BRAIN
fullANOVA_posthoc_BRAIN

## Sheet: fullANOVA_ftest_PLASMA
Assay	OlinkID	UniProt	Panel	term	df	sumsq	meansq	statistic	p.value	contrast	null.value	estimate	conf.low	conf.high	Adjusted_pval	Threshold	Statistical_test	Biological_SampleType
Ccl3	OID05079	P10855	Olink Target 96 Mouse Exploratory	Group	3	209.481	69.827	93.9709	5.84e-12						5.37e-10	Significant	fullANOVA_ftest	Plasma_heparin
Vegfd	OID05120	P97946	Olink Target 96 Mouse Exploratory	Group	3	25.6073	8.53578	85.5815	1.39e-11						6.39e-10	Significant	fullANOVA_ftest	Plasma_heparin
Cxcl9	OID05093	P18340	Olink Target 96 Mouse Exploratory	Group	3	176.894	58.9646	74.7464	4.83e-11						1.48e-09	Significant	fullANOVA_ftest	Plasma_heparin
Il6	OID05039	P08505	Olink Target 96 Mouse Exploratory	Group	3	64.6361	21.5454	49.0801	2.09e-09						4.81e-08	Significant	fullANOVA_ftest	Plasma_heparin
Lpl	OID05109	P11152	Olink Target 96 Mouse Exploratory	Group	3	25.9207	8.64022	45.2545	4.24e-09						7.79e-08	Significant	fullANOVA_ftest	Plasma_heparin
Crim1	OID05080	Q9JLL0	Olink Target 96 Mouse Exploratory	Group	3	55.8268	18.6089	42.0713	7.94e-09						1.22e-07	Significant	fullANOVA_ftest	Plasma_heparin
Cxcl1	OID05105	P12850	Olink Target 96 Mouse Exploratory	Group	3	82.1911	27.397	34.0411	4.74e-08						6.23e-07	Significant	fullANOVA_ftest	Plasma_heparin
Cyr61	OID05063	P18406	Olink Target 96 Mouse Exploratory	Group	3	74.7867	24.9289	32.9964	6.13e-08						7.05e-07	Significant	fullANOVA_ftest	Plasma_heparin
Cntn1	OID05052	P12960	Olink Target 96 Mouse Exploratory	Group	3	3.63971	1.21324	32.4441	7.04e-08						7.2e-07	Significant	fullANOVA_ftest	Plasma_heparin
Cpe	OID05029	Q00493	Olink Target 96 Mouse Exploratory	Group	3	17.6391	5.87971	28.7242	1.89e-07						1.74e-06	Significant	fullANOVA_ftest	Plasma_heparin
Il1b	OID05097	P10749	Olink Target 96 Mouse Exploratory	Group	3	6.50431	2.1681	28.0219	2.31e-07						1.93e-06	Significant	fullANOVA_ftest	Plasma_heparin
Pdgfb	OID05102	P31240	Olink Target 96 Mouse Exploratory	Group	3	52.3286	17.4429	25.2225	5.31e-07						4.07e-06	Significant	fullANOVA_ftest	Plasma_heparin
Flrt2	OID05070	Q8BLU0	Olink Target 96 Mouse Exploratory	Group	3	6.05309	2.0177	22.6578	1.22e-06						8.6e-06	Significant	fullANOVA_ftest	Plasma_heparin
Gcg	OID05031	P55095	Olink Target 96 Mouse Exploratory	Group	3	16.166	5.38866	21.9267	1.56e-06						9.9e-06	Significant	fullANOVA_ftest	Plasma_heparin
Nadk	OID05048	P58058	Olink Target 96 Mouse Exploratory	Group	3	18.3955	6.13184	21.6928	1.69e-06						9.9e-06	Significant	fullANOVA_ftest	Plasma_heparin
Lgmn	OID05091	O89017	Olink Target 96 Mouse Exploratory	Group	3	1.96982	0.656607	21.6404	1.72e-06						9.9e-06	Significant	fullANOVA_ftest	Plasma_heparin
Axin1	OID05044	O35625	Olink Target 96 Mouse Exploratory	Group	3	8.39161	2.7972	20.999	2.16e-06						1.17e-05	Significant	fullANOVA_ftest	Plasma_heparin
Cdh6	OID05101	P97326	Olink Target 96 Mouse Exploratory	Group	3	10.8608	3.62028	19.9426	3.17e-06						1.62e-05	Significant	fullANOVA_ftest	Plasma_heparin
Yes1	OID05033	Q04736	Olink Target 96 Mouse Exploratory	Group	3	23.7566	7.91886	19.7053	3.46e-06						1.68e-05	Significant	fullANOVA_ftest	Plasma_heparin
Snap29	OID05051	Q9ERB0	Olink Target 96 Mouse Exploratory	Group	3	27.7682	9.25608	18.3685	5.78e-06						2.66e-05	Significant	fullANOVA_ftest	Plasma_heparin
Notch3	OID05050	Q61982	Olink Target 96 Mouse Exploratory	Group	3	8.74077	2.91359	18.0281	6.61e-06						2.89e-05	Significant	fullANOVA_ftest	Plasma_heparin
Igsf3	OID05103	Q6ZQA6	Olink Target 96 Mouse Exploratory	Group	3	10.4414	3.48047	17.2066	9.22e-06						3.85e-05	Significant	fullANOVA_ftest	Plasma_heparin
Cntn4	OID05107	Q69Z26	Olink Target 96 Mouse Exploratory	Group	3	5.87718	1.95906	16.0576	1.5e-05						5.98e-05	Significant	fullANOVA_ftest	Plasma_heparin
Qdpr	OID05071	Q8BVI4	Olink Target 96 Mouse Exploratory	Group	3	20.0806	6.69354	15.4174	1.98e-05						7.32e-05	Significant	fullANOVA_ftest	Plasma_heparin
Tnni3	OID05049	P48787	Olink Target 96 Mouse Exploratory	Group	3	95.8743	31.9581	15.409	1.99e-05						7.32e-05	Significant	fullANOVA_ftest	Plasma_heparin
Il17f	OID05096	Q7TNI7	Olink Target 96 Mouse Exploratory	Group	3	11.5505	3.85016	14.7879	2.63e-05						9.31e-05	Significant	fullANOVA_ftest	Plasma_heparin
Ccl5	OID05042	P30882	Olink Target 96 Mouse Exploratory	Group	3	30.4638	10.1546	14.4464	3.08e-05						0.00010328	Significant	fullANOVA_ftest	Plasma_heparin
Epcam	OID05078	Q99JW5	Olink Target 96 Mouse Exploratory	Group	3	5.11921	1.7064	14.4011	3.14e-05						0.00010328	Significant	fullANOVA_ftest	Plasma_heparin
Matn2	OID05028	O08746	Olink Target 96 Mouse Exploratory	Group	3	19.6674	6.5558	14.0838	3.65e-05						0.000115703	Significant	fullANOVA_ftest	Plasma_heparin
Tnfrsf11b	OID05036	O08712	Olink Target 96 Mouse Exploratory	Group	3	8.04226	2.68075	13.9584	3.87e-05						0.000118683	Significant	fullANOVA_ftest	Plasma_heparin
Wisp1	OID05100	O54775	Olink Target 96 Mouse Exploratory	Group	3	12.1898	4.06327	13.8868	4e-05						0.000118835	Significant	fullANOVA_ftest	Plasma_heparin
Eno2	OID05067	P17183	Olink Target 96 Mouse Exploratory	Group	3	8.82587	2.94196	12.9165	6.43e-05						0.000184759	Significant	fullANOVA_ftest	Plasma_heparin
Wfikkn2	OID05069	Q7TQN3	Olink Target 96 Mouse Exploratory	Group	3	3.39662	1.13221	12.7365	7.03e-05						0.000196089	Significant	fullANOVA_ftest	Plasma_heparin
Rgma	OID05047	Q6PCX7	Olink Target 96 Mouse Exploratory	Group	3	5.29503	1.76501	12.3323	8.64e-05						0.000233776	Significant	fullANOVA_ftest	Plasma_heparin
Prdx5	OID05040	P99029	Olink Target 96 Mouse Exploratory	Group	3	25.491	8.49701	12.0176	0.000101693						0.000267306	Significant	fullANOVA_ftest	Plasma_heparin
Il10	OID05088	P18893	Olink Target 96 Mouse Exploratory	Group	3	7.68126	2.56042	11.5262	0.000131887						0.000337045	Significant	fullANOVA_ftest	Plasma_heparin
Tgfa	OID05041	P48030	Olink Target 96 Mouse Exploratory	Group	3	5.62459	1.87486	11.3911	0.000141825						0.000352647	Significant	fullANOVA_ftest	Plasma_heparin
Erbb4	OID05075	Q61527	Olink Target 96 Mouse Exploratory	Group	3	3.95256	1.31752	11.2905	0.000149762						0.000362581	Significant	fullANOVA_ftest	Plasma_heparin
Ntf3	OID05114	P20181	Olink Target 96 Mouse Exploratory	Group	3	7.00226	2.33409	11.064	0.00016948						0.00039219	Significant	fullANOVA_ftest	Plasma_heparin
Dll1	OID05086	Q61483	Olink Target 96 Mouse Exploratory	Group	3	5.23976	1.74659	11.0529	0.000170517						0.00039219	Significant	fullANOVA_ftest	Plasma_heparin
Ccl20	OID05116	O89093	Olink Target 96 Mouse Exploratory	Group	3	22.8111	7.60372	10.9503	0.000180432						0.000404871	Significant	fullANOVA_ftest	Plasma_heparin
Tnfrsf12a	OID05089	Q9CR75	Olink Target 96 Mouse Exploratory	Group	3	16.7199	5.57331	10.6601	0.000212101						0.000464602	Significant	fullANOVA_ftest	Plasma_heparin
Riox2	OID05076	Q8CD15	Olink Target 96 Mouse Exploratory	Group	3	21.1696	7.05653	10.4882	0.000233704						0.000500019	Significant	fullANOVA_ftest	Plasma_heparin
Epo	OID05043	P07321	Olink Target 96 Mouse Exploratory	Group	3	102.901	34.3004	10.0571	0.000299294						0.000625796	Significant	fullANOVA_ftest	Plasma_heparin
Plin1	OID05068	Q8CGN5	Olink Target 96 Mouse Exploratory	Group	3	10.5067	3.50222	9.90493	0.000327082						0.000668701	Significant	fullANOVA_ftest	Plasma_heparin
Map2k6	OID05094	P70236	Olink Target 96 Mouse Exploratory	Group	3	29.3747	9.79157	9.67241	0.00037517						0.00075034	Significant	fullANOVA_ftest	Plasma_heparin
Sez6l2	OID05083	Q4V9Z5	Olink Target 96 Mouse Exploratory	Group	3	14.7856	4.92853	9.52026	0.000410818						0.000788948	Significant	fullANOVA_ftest	Plasma_heparin
Foxo1	OID05035	Q9R1E0	Olink Target 96 Mouse Exploratory	Group	3	2.67649	0.892164	9.51698	0.000411625						0.000788948	Significant	fullANOVA_ftest	Plasma_heparin
Clmp	OID05027	Q8R373	Olink Target 96 Mouse Exploratory	Group	3	11.3787	3.79292	8.86109	0.000614605						0.00115395	Significant	fullANOVA_ftest	Plasma_heparin
Pla2g4a	OID05038	P47713	Olink Target 96 Mouse Exploratory	Group	3	13.1371	4.37904	8.78511	0.000644482						0.00118585	Significant	fullANOVA_ftest	Plasma_heparin
Ghrl	OID05108	Q9EQX0	Olink Target 96 Mouse Exploratory	Group	3	7.19783	2.39928	8.58613	0.000730563						0.00130207	Significant	fullANOVA_ftest	Plasma_heparin
Ccl2	OID05066	P10148	Olink Target 96 Mouse Exploratory	Group	3	0.906206	0.302069	8.56361	0.000741075						0.00130207	Significant	fullANOVA_ftest	Plasma_heparin
Dlk1	OID05064	Q09163	Olink Target 96 Mouse Exploratory	Group	3	7.48605	2.49535	8.54454	0.000750103						0.00130207	Significant	fullANOVA_ftest	Plasma_heparin
Hgf	OID05082	Q08048	Olink Target 96 Mouse Exploratory	Group	3	23.9916	7.9972	8.40639	0.00081925						0.00139576	Significant	fullANOVA_ftest	Plasma_heparin
Tgfb1	OID05037	P04202	Olink Target 96 Mouse Exploratory	Group	3	6.78294	2.26098	8.04534	0.00103534						0.00173183	Significant	fullANOVA_ftest	Plasma_heparin
Parp1	OID05121	P11103	Olink Target 96 Mouse Exploratory	Group	3	28.9268	9.64226	7.96925	0.00108844						0.00178815	Significant	fullANOVA_ftest	Plasma_heparin
Eda2r	OID05113	Q8BX35	Olink Target 96 Mouse Exploratory	Group	3	7.84783	2.61594	7.3474	0.00165351						0.00266883	Significant	fullANOVA_ftest	Plasma_heparin
Gfra1	OID05059	P97785	Olink Target 96 Mouse Exploratory	Group	3	8.54564	2.84855	7.2119	0.0018154						0.00287961	Significant	fullANOVA_ftest	Plasma_heparin
Il23r	OID05085	Q8K4B4	Olink Target 96 Mouse Exploratory	Group	3	2.34647	0.782156	7.14429	0.00190262						0.00293494	Significant	fullANOVA_ftest	Plasma_heparin
Tnf	OID05122	P06804	Olink Target 96 Mouse Exploratory	Group	3	4.74028	1.58009	7.13565	0.00191409						0.00293494	Significant	fullANOVA_ftest	Plasma_heparin
Il17a	OID05034	Q62386	Olink Target 96 Mouse Exploratory	Group	3	26.6025	8.86751	6.92716	0.00221528						0.00334108	Significant	fullANOVA_ftest	Plasma_heparin
Tgfbr3	OID05104	O88393	Olink Target 96 Mouse Exploratory	Group	3	0.172397	0.0574658	6.88528	0.00228185						0.00338597	Significant	fullANOVA_ftest	Plasma_heparin
Vsig2	OID05081	Q9Z109	Olink Target 96 Mouse Exploratory	Group	3	5.36158	1.78719	6.59991	0.00279821						0.00404831	Significant	fullANOVA_ftest	Plasma_heparin
Dctn2	OID05111	Q99KJ8	Olink Target 96 Mouse Exploratory	Group	3	33.5636	11.1879	6.59103	0.00281621						0.00404831	Significant	fullANOVA_ftest	Plasma_heparin
Gdnf	OID05032	P48540	Olink Target 96 Mouse Exploratory	Group	3	18.3603	6.12011	6.557	0.00288637						0.00407242	Significant	fullANOVA_ftest	Plasma_heparin
Il1a	OID05084	P01582	Olink Target 96 Mouse Exploratory	Group	3	1.47035	0.490116	6.54029	0.00292152						0.00407242	Significant	fullANOVA_ftest	Plasma_heparin
Mia	OID05056	Q61865	Olink Target 96 Mouse Exploratory	Group	3	7.84599	2.61533	6.47728	0.00305836						0.00419954	Significant	fullANOVA_ftest	Plasma_heparin
Ppp1r2	OID05060	Q9DCL8	Olink Target 96 Mouse Exploratory	Group	3	9.53015	3.17672	6.40193	0.0032313						0.00437176	Significant	fullANOVA_ftest	Plasma_heparin
S100a4	OID05054	P07091	Olink Target 96 Mouse Exploratory	Group	3	7.84802	2.61601	6.11315	0.00400043						0.00533391	Significant	fullANOVA_ftest	Plasma_heparin
Plxna4	OID05077	Q80UG2	Olink Target 96 Mouse Exploratory	Group	3	9.43372	3.14457	6.04419	0.00421244						0.00553635	Significant	fullANOVA_ftest	Plasma_heparin
Kitlg	OID05058	P20826	Olink Target 96 Mouse Exploratory	Group	3	1.85268	0.61756	5.10292	0.00875207						0.0113407	Significant	fullANOVA_ftest	Plasma_heparin
Cant1	OID05057	Q8VCF1	Olink Target 96 Mouse Exploratory	Group	3	2.00315	0.667718	4.49944	0.0143801						0.0183745	Significant	fullANOVA_ftest	Plasma_heparin
Apbb1ip	OID05099	Q8R5A3	Olink Target 96 Mouse Exploratory	Group	3	3.37912	1.12637	4.35794	0.0162099						0.0204289	Significant	fullANOVA_ftest	Plasma_heparin
Tnr	OID05119	Q8BYI9	Olink Target 96 Mouse Exploratory	Group	3	3.29656	1.09885	4.25251	0.0177381						0.0220528	Significant	fullANOVA_ftest	Plasma_heparin
Ahr	OID05065	P30561	Olink Target 96 Mouse Exploratory	Group	3	1.42844	0.476145	3.94627	0.0231421						0.0282553	Significant	fullANOVA_ftest	Plasma_heparin
Casp3	OID05098	P70677	Olink Target 96 Mouse Exploratory	Group	3	25.8151	8.60503	3.93652	0.0233413						0.0282553	Significant	fullANOVA_ftest	Plasma_heparin
Fli1	OID05117	P26323	Olink Target 96 Mouse Exploratory	Group	3	3.00782	1.00261	3.79025	0.0265651						0.0317402	Significant	fullANOVA_ftest	Plasma_heparin
Fstl3	OID05110	Q9EQC7	Olink Target 96 Mouse Exploratory	Group	3	6.60081	2.20027	3.4019	0.037727						0.0444985	Significant	fullANOVA_ftest	Plasma_heparin
Fst	OID05046	P47931	Olink Target 96 Mouse Exploratory	Group	3	7.85767	2.61922	3.28707	0.0419363						0.0488372	Significant	fullANOVA_ftest	Plasma_heparin
Ca13	OID05055	Q9D6N1	Olink Target 96 Mouse Exploratory	Group	3	5.19121	1.7304	2.88353	0.0612794						0.0704713	Non-significant	fullANOVA_ftest	Plasma_heparin
Adam23	OID05061	Q9R1V7	Olink Target 96 Mouse Exploratory	Group	3	2.47903	0.826344	2.83941	0.0639198						0.0726003	Non-significant	fullANOVA_ftest	Plasma_heparin
Itgb1bp2	OID05095	Q9R000	Olink Target 96 Mouse Exploratory	Group	3	6.20185	2.06728	2.64861	0.0768377						0.0862082	Non-significant	fullANOVA_ftest	Plasma_heparin
Ddah1	OID05087	Q9CWS0	Olink Target 96 Mouse Exploratory	Group	3	8.18749	2.72916	2.42595	0.0955647						0.105927	Non-significant	fullANOVA_ftest	Plasma_heparin
Tnfsf12	OID05115	O54907	Olink Target 96 Mouse Exploratory	Group	3	6.08912	2.02971	2.32543	0.105575						0.11563	Non-significant	fullANOVA_ftest	Plasma_heparin
Fas	OID05074	P25446	Olink Target 96 Mouse Exploratory	Group	3	0.756299	0.2521	1.7879	0.181895						0.196874	Non-significant	fullANOVA_ftest	Plasma_heparin
Pak4	OID05106	Q8BTW9	Olink Target 96 Mouse Exploratory	Group	3	1.72843	0.576143	1.68791	0.201645						0.215713	Non-significant	fullANOVA_ftest	Plasma_heparin
Clstn2	OID05053	Q9ER65	Olink Target 96 Mouse Exploratory	Group	3	1.7263	0.575433	1.67091	0.205219						0.217013	Non-significant	fullANOVA_ftest	Plasma_heparin
Csf2	OID05092	P01587	Olink Target 96 Mouse Exploratory	Group	3	0.901594	0.300531	1.15507	0.351427						0.367401	Non-significant	fullANOVA_ftest	Plasma_heparin
Acvrl1	OID05090	Q61288	Olink Target 96 Mouse Exploratory	Group	3	3.74513	1.24838	0.920741	0.448778						0.463906	Non-significant	fullANOVA_ftest	Plasma_heparin
Il5	OID05112	P04401	Olink Target 96 Mouse Exploratory	Group	3	1.39174	0.463912	0.872633	0.471722						0.482204	Non-significant	fullANOVA_ftest	Plasma_heparin
Tpp1	OID05118	O89023	Olink Target 96 Mouse Exploratory	Group	3	0.169795	0.0565984	0.488171	0.694373						0.702004	Non-significant	fullANOVA_ftest	Plasma_heparin
Itgb6	OID05062	Q9Z0T9	Olink Target 96 Mouse Exploratory	Group	3	0.951009	0.317003	0.34157	0.795519						0.795519	Non-significant	fullANOVA_ftest	Plasma_heparin

## Sheet: fullANOVA_posthoc_PLASMA
Assay	OlinkID	UniProt	Panel	term	df	sumsq	meansq	statistic	p.value	contrast	null.value	estimate	conf.low	conf.high	Adjusted_pval	Threshold	Statistical_test	Biological_SampleType
Ccl3	OID05079	P10855	Olink Target 96 Mouse Exploratory	var						LPS_surgery-Healthy_surgery	0	6.53369	5.32733	7.74006	1.18e-11	Significant	fullANOVA_posthoc	Plasma_heparin
Vegfd	OID05120	P97946	Olink Target 96 Mouse Exploratory	var						LPS_surgery-Healthy_surgery	0	2.39345	1.95148	2.83543	1.18e-11	Significant	fullANOVA_posthoc	Plasma_heparin
Cxcl9	OID05093	P18340	Olink Target 96 Mouse Exploratory	var						LPS_surgery-Healthy_surgery	0	6.03827	4.79529	7.28125	8.37e-11	Significant	fullANOVA_posthoc	Plasma_heparin
Ccl3	OID05079	P10855	Olink Target 96 Mouse Exploratory	var						LPS_surgery_baseline-LPS_surgery	0	-6.73687	-8.21436	-5.25939	2.61e-10	Significant	fullANOVA_posthoc	Plasma_heparin
Lpl	OID05109	P11152	Olink Target 96 Mouse Exploratory	var						LPS_surgery-Healthy_surgery	0	2.5084	1.8969	3.1199	1.7e-09	Significant	fullANOVA_posthoc	Plasma_heparin
Crim1	OID05080	Q9JLL0	Olink Target 96 Mouse Exploratory	var						LPS_surgery-Healthy_No surgery	0	-4.52647	-5.6664	-3.38655	2.99e-09	Significant	fullANOVA_posthoc	Plasma_heparin
Vegfd	OID05120	P97946	Olink Target 96 Mouse Exploratory	var						LPS_surgery_baseline-LPS_surgery	0	-2.10746	-2.64877	-1.56616	4.21e-09	Significant	fullANOVA_posthoc	Plasma_heparin
Cxcl9	OID05093	P18340	Olink Target 96 Mouse Exploratory	var						LPS_surgery_baseline-LPS_surgery	0	-5.84653	-7.36886	-4.3242	5.32e-09	Significant	fullANOVA_posthoc	Plasma_heparin
Il6	OID05039	P08505	Olink Target 96 Mouse Exploratory	var						LPS_surgery_baseline-LPS_surgery	0	-4.22676	-5.36238	-3.09114	9.08e-09	Significant	fullANOVA_posthoc	Plasma_heparin
Cyr61	OID05063	P18406	Olink Target 96 Mouse Exploratory	var						LPS_surgery-Healthy_No surgery	0	-5.21739	-6.70719	-3.7276	2.53e-08	Significant	fullANOVA_posthoc	Plasma_heparin
Cxcl9	OID05093	P18340	Olink Target 96 Mouse Exploratory	var						LPS_surgery-Healthy_No surgery	0	4.86559	3.34326	6.38792	1.13e-07	Significant	fullANOVA_posthoc	Plasma_heparin
Cpe	OID05029	Q00493	Olink Target 96 Mouse Exploratory	var						LPS_surgery-Healthy_No surgery	0	-2.4559	-3.23137	-1.68044	1.31e-07	Significant	fullANOVA_posthoc	Plasma_heparin
Il6	OID05039	P08505	Olink Target 96 Mouse Exploratory	var						LPS_surgery-Healthy_surgery	0	2.91832	1.99109	3.84555	1.45e-07	Significant	fullANOVA_posthoc	Plasma_heparin
Pdgfb	OID05102	P31240	Olink Target 96 Mouse Exploratory	var						LPS_surgery-Healthy_No surgery	0	-4.40212	-5.82748	-2.97677	1.96e-07	Significant	fullANOVA_posthoc	Plasma_heparin
Cxcl1	OID05105	P12850	Olink Target 96 Mouse Exploratory	var						LPS_surgery_baseline-LPS_surgery	0	-4.70648	-6.24413	-3.16882	2.27e-07	Significant	fullANOVA_posthoc	Plasma_heparin
Cntn1	OID05052	P12960	Olink Target 96 Mouse Exploratory	var						LPS_surgery-Healthy_No surgery	0	-1.01141	-1.34286	-0.679968	2.38e-07	Significant	fullANOVA_posthoc	Plasma_heparin
Il1b	OID05097	P10749	Olink Target 96 Mouse Exploratory	var						LPS_surgery_baseline-LPS_surgery	0	-1.42774	-1.9045	-0.950978	3.2e-07	Significant	fullANOVA_posthoc	Plasma_heparin
Il6	OID05039	P08505	Olink Target 96 Mouse Exploratory	var						LPS_surgery-Healthy_No surgery	0	3.3609	2.22528	4.49651	3.85e-07	Significant	fullANOVA_posthoc	Plasma_heparin
Ccl3	OID05079	P10855	Olink Target 96 Mouse Exploratory	var						LPS_surgery-Healthy_No surgery	0	4.20144	2.72395	5.67892	7.15e-07	Significant	fullANOVA_posthoc	Plasma_heparin
Axin1	OID05044	O35625	Olink Target 96 Mouse Exploratory	var						Healthy_surgery-Healthy_No surgery	0	-1.76884	-2.39441	-1.14328	7.8e-07	Significant	fullANOVA_posthoc	Plasma_heparin
Cxcl1	OID05105	P12850	Olink Target 96 Mouse Exploratory	var						LPS_surgery-Healthy_surgery	0	3.48621	2.23072	4.7417	1.03e-06	Significant	fullANOVA_posthoc	Plasma_heparin
Vegfd	OID05120	P97946	Olink Target 96 Mouse Exploratory	var						LPS_surgery-Healthy_No surgery	0	1.4865	0.945202	2.02781	1.22e-06	Significant	fullANOVA_posthoc	Plasma_heparin
Gcg	OID05031	P55095	Olink Target 96 Mouse Exploratory	var						LPS_surgery-Healthy_surgery	0	1.84082	1.14704	2.53459	2.03e-06	Significant	fullANOVA_posthoc	Plasma_heparin
Crim1	OID05080	Q9JLL0	Olink Target 96 Mouse Exploratory	var						Healthy_surgery-Healthy_No surgery	0	-2.98077	-4.1207	-1.84085	2.52e-06	Significant	fullANOVA_posthoc	Plasma_heparin
Snap29	OID05051	Q9ERB0	Olink Target 96 Mouse Exploratory	var						Healthy_surgery-Healthy_No surgery	0	-3.17862	-4.39533	-1.96192	2.56e-06	Significant	fullANOVA_posthoc	Plasma_heparin
Cntn1	OID05052	P12960	Olink Target 96 Mouse Exploratory	var						Healthy_surgery-Healthy_No surgery	0	-0.864026	-1.19547	-0.53258	2.64e-06	Significant	fullANOVA_posthoc	Plasma_heparin
Lgmn	OID05091	O89017	Olink Target 96 Mouse Exploratory	var						LPS_surgery_baseline-LPS_surgery	0	-0.772145	-1.0707	-0.473587	2.97e-06	Significant	fullANOVA_posthoc	Plasma_heparin
Cpe	OID05029	Q00493	Olink Target 96 Mouse Exploratory	var						Healthy_surgery-Healthy_No surgery	0	-1.96754	-2.74301	-1.19208	3.92e-06	Significant	fullANOVA_posthoc	Plasma_heparin
Flrt2	OID05070	Q8BLU0	Olink Target 96 Mouse Exploratory	var						LPS_surgery-Healthy_surgery	0	1.05224	0.634616	1.46986	4.34e-06	Significant	fullANOVA_posthoc	Plasma_heparin
Yes1	OID05033	Q04736	Olink Target 96 Mouse Exploratory	var						LPS_surgery-Healthy_surgery	0	2.19744	1.31028	3.0846	5.55e-06	Significant	fullANOVA_posthoc	Plasma_heparin
Cdh6	OID05101	P97326	Olink Target 96 Mouse Exploratory	var						Healthy_surgery-Healthy_No surgery	0	-1.78671	-2.51699	-1.05643	6.61e-06	Significant	fullANOVA_posthoc	Plasma_heparin
Igsf3	OID05103	Q6ZQA6	Olink Target 96 Mouse Exploratory	var						Healthy_surgery-Healthy_No surgery	0	-1.88517	-2.65604	-1.1143	6.65e-06	Significant	fullANOVA_posthoc	Plasma_heparin
Notch3	OID05050	Q61982	Olink Target 96 Mouse Exploratory	var						Healthy_surgery-Healthy_No surgery	0	-1.67163	-2.36067	-0.982581	7.45e-06	Significant	fullANOVA_posthoc	Plasma_heparin
Cxcl1	OID05105	P12850	Olink Target 96 Mouse Exploratory	var						LPS_surgery-Healthy_No surgery	0	3.61744	2.07979	5.1551	1.15e-05	Significant	fullANOVA_posthoc	Plasma_heparin
Wisp1	OID05100	O54775	Olink Target 96 Mouse Exploratory	var						Healthy_surgery-Healthy_No surgery	0	-2.10019	-3.02733	-1.17305	1.92e-05	Significant	fullANOVA_posthoc	Plasma_heparin
Matn2	OID05028	O08746	Olink Target 96 Mouse Exploratory	var						Healthy_surgery-Healthy_No surgery	0	-2.64563	-3.81502	-1.47623	1.96e-05	Significant	fullANOVA_posthoc	Plasma_heparin
Epcam	OID05078	Q99JW5	Olink Target 96 Mouse Exploratory	var						LPS_surgery-Healthy_No surgery	0	-1.3152	-1.9052	-0.725201	2.39e-05	Significant	fullANOVA_posthoc	Plasma_heparin
Lpl	OID05109	P11152	Olink Target 96 Mouse Exploratory	var						LPS_surgery_baseline-Healthy_surgery	0	1.66738	0.918454	2.41631	2.43e-05	Significant	fullANOVA_posthoc	Plasma_heparin
Cntn1	OID05052	P12960	Olink Target 96 Mouse Exploratory	var						LPS_surgery_baseline-LPS_surgery	0	0.732088	0.400641	1.06353	2.7e-05	Significant	fullANOVA_posthoc	Plasma_heparin
Qdpr	OID05071	Q8BVI4	Olink Target 96 Mouse Exploratory	var						Healthy_surgery-Healthy_No surgery	0	-2.47383	-3.60319	-1.34448	3.02e-05	Significant	fullANOVA_posthoc	Plasma_heparin
Il1b	OID05097	P10749	Olink Target 96 Mouse Exploratory	var						LPS_surgery-Healthy_surgery	0	0.852612	0.46334	1.24189	3.02e-05	Significant	fullANOVA_posthoc	Plasma_heparin
Tnni3	OID05049	P48787	Olink Target 96 Mouse Exploratory	var						LPS_surgery_baseline-LPS_surgery	0	-5.37787	-7.84625	-2.90949	3.24e-05	Significant	fullANOVA_posthoc	Plasma_heparin
Nadk	OID05048	P58058	Olink Target 96 Mouse Exploratory	var						LPS_surgery_baseline-Healthy_No surgery	0	-2.28548	-3.33772	-1.23324	3.37e-05	Significant	fullANOVA_posthoc	Plasma_heparin
Cntn4	OID05107	Q69Z26	Olink Target 96 Mouse Exploratory	var						Healthy_surgery-Healthy_No surgery	0	-1.29894	-1.89762	-0.700264	3.42e-05	Significant	fullANOVA_posthoc	Plasma_heparin
Cdh6	OID05101	P97326	Olink Target 96 Mouse Exploratory	var						LPS_surgery-Healthy_No surgery	0	-1.57895	-2.30923	-0.848672	3.58e-05	Significant	fullANOVA_posthoc	Plasma_heparin
Ccl5	OID05042	P30882	Olink Target 96 Mouse Exploratory	var						Healthy_surgery-Healthy_No surgery	0	-3.10046	-4.53747	-1.66345	3.68e-05	Significant	fullANOVA_posthoc	Plasma_heparin
Gcg	OID05031	P55095	Olink Target 96 Mouse Exploratory	var						Healthy_surgery-Healthy_No surgery	0	-1.82316	-2.67285	-0.973466	3.96e-05	Significant	fullANOVA_posthoc	Plasma_heparin
Notch3	OID05050	Q61982	Olink Target 96 Mouse Exploratory	var						LPS_surgery-Healthy_No surgery	0	-1.4725	-2.16155	-0.783459	4.17e-05	Significant	fullANOVA_posthoc	Plasma_heparin
Wfikkn2	OID05069	Q7TQN3	Olink Target 96 Mouse Exploratory	var						Healthy_surgery-Healthy_No surgery	0	-1.07532	-1.58635	-0.564291	5.1e-05	Significant	fullANOVA_posthoc	Plasma_heparin
Lgmn	OID05091	O89017	Olink Target 96 Mouse Exploratory	var						LPS_surgery-Healthy_surgery	0	0.512456	0.268685	0.756228	5.16e-05	Significant	fullANOVA_posthoc	Plasma_heparin
Il17f	OID05096	Q7TNI7	Olink Target 96 Mouse Exploratory	var						LPS_surgery-Healthy_surgery	0	1.49716	0.783073	2.21124	5.34e-05	Significant	fullANOVA_posthoc	Plasma_heparin
Nadk	OID05048	P58058	Olink Target 96 Mouse Exploratory	var						Healthy_surgery-Healthy_No surgery	0	-1.90472	-2.81599	-0.993449	5.56e-05	Significant	fullANOVA_posthoc	Plasma_heparin
Tgfa	OID05041	P48030	Olink Target 96 Mouse Exploratory	var						Healthy_surgery-Healthy_No surgery	0	-1.4316	-2.12696	-0.736241	6.74e-05	Significant	fullANOVA_posthoc	Plasma_heparin
Flrt2	OID05070	Q8BLU0	Olink Target 96 Mouse Exploratory	var						Healthy_surgery-Healthy_No surgery	0	-1.04879	-1.56027	-0.53731	7.09e-05	Significant	fullANOVA_posthoc	Plasma_heparin
Il10	OID05088	P18893	Olink Target 96 Mouse Exploratory	var						LPS_surgery-Healthy_surgery	0	1.34104	0.681447	2.00063	7.9e-05	Significant	fullANOVA_posthoc	Plasma_heparin
Il1b	OID05097	P10749	Olink Target 96 Mouse Exploratory	var						LPS_surgery-Healthy_No surgery	0	0.96748	0.49072	1.44424	8.09e-05	Significant	fullANOVA_posthoc	Plasma_heparin
Erbb4	OID05075	Q61527	Olink Target 96 Mouse Exploratory	var						LPS_surgery-Healthy_surgery	0	0.966044	0.487981	1.44411	8.53e-05	Significant	fullANOVA_posthoc	Plasma_heparin
Cyr61	OID05063	P18406	Olink Target 96 Mouse Exploratory	var						Healthy_surgery-Healthy_No surgery	0	-2.94918	-4.43898	-1.45938	0.000110074	Significant	fullANOVA_posthoc	Plasma_heparin
Nadk	OID05048	P58058	Olink Target 96 Mouse Exploratory	var						LPS_surgery_baseline-LPS_surgery	0	-1.78884	-2.70011	-0.877574	0.000122033	Significant	fullANOVA_posthoc	Plasma_heparin
Tnfrsf11b	OID05036	O08712	Olink Target 96 Mouse Exploratory	var						LPS_surgery-Healthy_surgery	0	1.20206	0.588755	1.81536	0.000124372	Significant	fullANOVA_posthoc	Plasma_heparin
Eno2	OID05067	P17183	Olink Target 96 Mouse Exploratory	var						LPS_surgery-Healthy_surgery	0	1.30603	0.638136	1.97393	0.00012794	Significant	fullANOVA_posthoc	Plasma_heparin
Snap29	OID05051	Q9ERB0	Olink Target 96 Mouse Exploratory	var						LPS_surgery-Healthy_No surgery	0	-2.34778	-3.56449	-1.13108	0.000150336	Significant	fullANOVA_posthoc	Plasma_heparin
Ntf3	OID05114	P20181	Olink Target 96 Mouse Exploratory	var						LPS_surgery-Healthy_surgery	0	1.22085	0.578068	1.86364	0.000181777	Significant	fullANOVA_posthoc	Plasma_heparin
Lpl	OID05109	P11152	Olink Target 96 Mouse Exploratory	var						LPS_surgery-Healthy_No surgery	0	1.42019	0.671265	2.16912	0.000185251	Significant	fullANOVA_posthoc	Plasma_heparin
Nadk	OID05048	P58058	Olink Target 96 Mouse Exploratory	var						LPS_surgery-Healthy_surgery	0	1.40808	0.664034	2.15213	0.000189772	Significant	fullANOVA_posthoc	Plasma_heparin
Map2k6	OID05094	P70236	Olink Target 96 Mouse Exploratory	var						Healthy_surgery-Healthy_No surgery	0	-3.2565	-4.98101	-1.53198	0.000194733	Significant	fullANOVA_posthoc	Plasma_heparin
Cntn4	OID05107	Q69Z26	Olink Target 96 Mouse Exploratory	var						LPS_surgery-Healthy_No surgery	0	-1.12811	-1.72679	-0.529439	0.000199693	Significant	fullANOVA_posthoc	Plasma_heparin
Il17f	OID05096	Q7TNI7	Olink Target 96 Mouse Exploratory	var						LPS_surgery_baseline-LPS_surgery	0	-1.63571	-2.51028	-0.761138	0.000218146	Significant	fullANOVA_posthoc	Plasma_heparin
Cyr61	OID05063	P18406	Olink Target 96 Mouse Exploratory	var						LPS_surgery-Healthy_surgery	0	-2.26821	-3.48463	-1.0518	0.000226011	Significant	fullANOVA_posthoc	Plasma_heparin
Igsf3	OID05103	Q6ZQA6	Olink Target 96 Mouse Exploratory	var						LPS_surgery-Healthy_No surgery	0	-1.43383	-2.2047	-0.662967	0.000232723	Significant	fullANOVA_posthoc	Plasma_heparin
Tnfrsf11b	OID05036	O08712	Olink Target 96 Mouse Exploratory	var						LPS_surgery_baseline-LPS_surgery	0	-1.39657	-2.14771	-0.645436	0.000233823	Significant	fullANOVA_posthoc	Plasma_heparin
Crim1	OID05080	Q9JLL0	Olink Target 96 Mouse Exploratory	var						LPS_surgery_baseline-LPS_surgery	0	2.1193	0.979378	3.25923	0.000233996	Significant	fullANOVA_posthoc	Plasma_heparin
Sez6l2	OID05083	Q4V9Z5	Olink Target 96 Mouse Exploratory	var						Healthy_surgery-Healthy_No surgery	0	-2.2656	-3.49883	-1.03238	0.000268864	Significant	fullANOVA_posthoc	Plasma_heparin
Rgma	OID05047	Q6PCX7	Olink Target 96 Mouse Exploratory	var						LPS_surgery-Healthy_surgery	0	0.969396	0.439958	1.49883	0.000279501	Significant	fullANOVA_posthoc	Plasma_heparin
Crim1	OID05080	Q9JLL0	Olink Target 96 Mouse Exploratory	var						LPS_surgery_baseline-Healthy_No surgery	0	-2.40717	-3.72344	-1.0909	0.000283429	Significant	fullANOVA_posthoc	Plasma_heparin
Tnfrsf12a	OID05089	Q9CR75	Olink Target 96 Mouse Exploratory	var						LPS_surgery-Healthy_surgery	0	1.84204	0.830132	2.85394	0.00029891	Significant	fullANOVA_posthoc	Plasma_heparin
Dll1	OID05086	Q61483	Olink Target 96 Mouse Exploratory	var						LPS_surgery-Healthy_surgery	0	1.01262	0.456305	1.56894	0.000299171	Significant	fullANOVA_posthoc	Plasma_heparin
Riox2	OID05076	Q8CD15	Olink Target 96 Mouse Exploratory	var						LPS_surgery-Healthy_surgery	0	2.07816	0.930245	3.22607	0.000318396	Significant	fullANOVA_posthoc	Plasma_heparin
Pdgfb	OID05102	P31240	Olink Target 96 Mouse Exploratory	var						Healthy_surgery-Healthy_No surgery	0	-2.57431	-3.99966	-1.14895	0.000327172	Significant	fullANOVA_posthoc	Plasma_heparin
Rgma	OID05047	Q6PCX7	Olink Target 96 Mouse Exploratory	var						Healthy_surgery-Healthy_No surgery	0	-1.16725	-1.81567	-0.518821	0.00033975	Significant	fullANOVA_posthoc	Plasma_heparin
Ghrl	OID05108	Q9EQX0	Olink Target 96 Mouse Exploratory	var						Healthy_surgery-Healthy_No surgery	0	-1.6185	-2.52455	-0.712454	0.000370762	Significant	fullANOVA_posthoc	Plasma_heparin
Prdx5	OID05040	P99029	Olink Target 96 Mouse Exploratory	var						LPS_surgery_baseline-LPS_surgery	0	-2.57117	-4.0124	-1.12995	0.000376244	Significant	fullANOVA_posthoc	Plasma_heparin
Qdpr	OID05071	Q8BVI4	Olink Target 96 Mouse Exploratory	var						LPS_surgery-Healthy_surgery	0	1.64139	0.719277	2.56351	0.000385881	Significant	fullANOVA_posthoc	Plasma_heparin
Epcam	OID05078	Q99JW5	Olink Target 96 Mouse Exploratory	var						Healthy_surgery-Healthy_No surgery	0	-1.04952	-1.63952	-0.459522	0.000388772	Significant	fullANOVA_posthoc	Plasma_heparin
Ccl20	OID05116	O89093	Olink Target 96 Mouse Exploratory	var						LPS_surgery-Healthy_surgery	0	2.06605	0.899875	3.23222	0.000406949	Significant	fullANOVA_posthoc	Plasma_heparin
Ccl5	OID05042	P30882	Olink Target 96 Mouse Exploratory	var						LPS_surgery_baseline-Healthy_No surgery	0	-2.92907	-4.58838	-1.26975	0.000423885	Significant	fullANOVA_posthoc	Plasma_heparin
Cntn1	OID05052	P12960	Olink Target 96 Mouse Exploratory	var						LPS_surgery_baseline-Healthy_surgery	0	0.584699	0.253252	0.916145	0.00042697	Significant	fullANOVA_posthoc	Plasma_heparin
Epo	OID05043	P07321	Olink Target 96 Mouse Exploratory	var						LPS_surgery_baseline-LPS_surgery	0	-5.56126	-8.7266	-2.39591	0.00044684	Significant	fullANOVA_posthoc	Plasma_heparin
Axin1	OID05044	O35625	Olink Target 96 Mouse Exploratory	var						LPS_surgery-Healthy_No surgery	0	-1.09623	-1.7218	-0.470671	0.000459858	Significant	fullANOVA_posthoc	Plasma_heparin
Flrt2	OID05070	Q8BLU0	Olink Target 96 Mouse Exploratory	var						LPS_surgery_baseline-LPS_surgery	0	-0.895955	-1.40743	-0.384477	0.000461904	Significant	fullANOVA_posthoc	Plasma_heparin
Pdgfb	OID05102	P31240	Olink Target 96 Mouse Exploratory	var						LPS_surgery_baseline-Healthy_No surgery	0	-2.8829	-4.52876	-1.23704	0.000462157	Significant	fullANOVA_posthoc	Plasma_heparin
Hgf	OID05082	Q08048	Olink Target 96 Mouse Exploratory	var						LPS_surgery_baseline-Healthy_No surgery	0	-3.37264	-5.30301	-1.44226	0.000475477	Significant	fullANOVA_posthoc	Plasma_heparin
Foxo1	OID05035	Q9R1E0	Olink Target 96 Mouse Exploratory	var						Healthy_surgery-Healthy_No surgery	0	-0.913806	-1.43859	-0.389021	0.000493465	Significant	fullANOVA_posthoc	Plasma_heparin
Yes1	OID05033	Q04736	Olink Target 96 Mouse Exploratory	var						Healthy_surgery-Healthy_No surgery	0	-1.88143	-2.96797	-0.794879	0.00052497	Significant	fullANOVA_posthoc	Plasma_heparin
Pla2g4a	OID05038	P47713	Olink Target 96 Mouse Exploratory	var						LPS_surgery-Healthy_surgery	0	1.70315	0.715101	2.6912	0.000551728	Significant	fullANOVA_posthoc	Plasma_heparin
Dlk1	OID05064	Q09163	Olink Target 96 Mouse Exploratory	var						Healthy_surgery-Healthy_No surgery	0	-1.57498	-2.50123	-0.648726	0.000640263	Significant	fullANOVA_posthoc	Plasma_heparin
Lgmn	OID05091	O89017	Olink Target 96 Mouse Exploratory	var						LPS_surgery-Healthy_No surgery	0	0.501853	0.203295	0.80041	0.000724785	Significant	fullANOVA_posthoc	Plasma_heparin
Axin1	OID05044	O35625	Olink Target 96 Mouse Exploratory	var						LPS_surgery_baseline-Healthy_No surgery	0	-1.21327	-1.9356	-0.490927	0.000730751	Significant	fullANOVA_posthoc	Plasma_heparin
Vegfd	OID05120	P97946	Olink Target 96 Mouse Exploratory	var						Healthy_surgery-Healthy_No surgery	0	-0.90695	-1.44825	-0.365647	0.000750313	Significant	fullANOVA_posthoc	Plasma_heparin
Prdx5	OID05040	P99029	Olink Target 96 Mouse Exploratory	var						LPS_surgery-Healthy_No surgery	0	2.3943	0.953078	3.83553	0.000821444	Significant	fullANOVA_posthoc	Plasma_heparin
Yes1	OID05033	Q04736	Olink Target 96 Mouse Exploratory	var						LPS_surgery_baseline-LPS_surgery	0	-1.80495	-2.89149	-0.718398	0.000822081	Significant	fullANOVA_posthoc	Plasma_heparin
Crim1	OID05080	Q9JLL0	Olink Target 96 Mouse Exploratory	var						LPS_surgery-Healthy_surgery	0	-1.5457	-2.47645	-0.614958	0.000824492	Significant	fullANOVA_posthoc	Plasma_heparin
Cyr61	OID05063	P18406	Olink Target 96 Mouse Exploratory	var						LPS_surgery_baseline-LPS_surgery	0	2.45671	0.966914	3.94651	0.000888368	Significant	fullANOVA_posthoc	Plasma_heparin
Eno2	OID05067	P17183	Olink Target 96 Mouse Exploratory	var						Healthy_surgery-Healthy_No surgery	0	-1.33936	-2.15736	-0.521359	0.000957066	Significant	fullANOVA_posthoc	Plasma_heparin
Ccl20	OID05116	O89093	Olink Target 96 Mouse Exploratory	var						LPS_surgery_baseline-LPS_surgery	0	-2.33749	-3.76576	-0.90923	0.000961717	Significant	fullANOVA_posthoc	Plasma_heparin
Tnni3	OID05049	P48787	Olink Target 96 Mouse Exploratory	var						LPS_surgery-Healthy_surgery	0	3.29077	1.27534	5.30619	0.00098538	Significant	fullANOVA_posthoc	Plasma_heparin
Dll1	OID05086	Q61483	Olink Target 96 Mouse Exploratory	var						Healthy_surgery-Healthy_No surgery	0	-1.10239	-1.78373	-0.421043	0.00108329	Significant	fullANOVA_posthoc	Plasma_heparin
Foxo1	OID05035	Q9R1E0	Olink Target 96 Mouse Exploratory	var						LPS_surgery_baseline-Healthy_No surgery	0	-0.973418	-1.57939	-0.367448	0.00116647	Significant	fullANOVA_posthoc	Plasma_heparin
Tgfbr3	OID05104	O88393	Olink Target 96 Mouse Exploratory	var						LPS_surgery-Healthy_No surgery	0	-0.25151	-0.408096	-0.094924	0.00116774	Significant	fullANOVA_posthoc	Plasma_heparin
Cyr61	OID05063	P18406	Olink Target 96 Mouse Exploratory	var						LPS_surgery_baseline-Healthy_No surgery	0	-2.76068	-4.48095	-1.04041	0.00117832	Significant	fullANOVA_posthoc	Plasma_heparin
Clmp	OID05027	Q8R373	Olink Target 96 Mouse Exploratory	var						LPS_surgery-Healthy_surgery	0	1.4686	0.552994	2.3842	0.00118458	Significant	fullANOVA_posthoc	Plasma_heparin
Plin1	OID05068	Q8CGN5	Olink Target 96 Mouse Exploratory	var						LPS_surgery_baseline-LPS_surgery	0	-1.63411	-2.6533	-0.614922	0.00118932	Significant	fullANOVA_posthoc	Plasma_heparin
Cpe	OID05029	Q00493	Olink Target 96 Mouse Exploratory	var						LPS_surgery_baseline-LPS_surgery	0	1.24284	0.467378	2.01831	0.00119417	Significant	fullANOVA_posthoc	Plasma_heparin
Tgfb1	OID05037	P04202	Olink Target 96 Mouse Exploratory	var						LPS_surgery_baseline-Healthy_No surgery	0	-1.6748	-2.72399	-0.625608	0.00124426	Significant	fullANOVA_posthoc	Plasma_heparin
Tnni3	OID05049	P48787	Olink Target 96 Mouse Exploratory	var						LPS_surgery-Healthy_No surgery	0	3.93886	1.47048	6.40723	0.00124865	Significant	fullANOVA_posthoc	Plasma_heparin
Ccl3	OID05079	P10855	Olink Target 96 Mouse Exploratory	var						Healthy_surgery-Healthy_No surgery	0	-2.33226	-3.80975	-0.854772	0.00139366	Significant	fullANOVA_posthoc	Plasma_heparin
Pdgfb	OID05102	P31240	Olink Target 96 Mouse Exploratory	var						LPS_surgery-Healthy_surgery	0	-1.82782	-2.99161	-0.66402	0.00146646	Significant	fullANOVA_posthoc	Plasma_heparin
Vsig2	OID05081	Q9Z109	Olink Target 96 Mouse Exploratory	var						LPS_surgery-Healthy_No surgery	0	-1.40072	-2.29264	-0.508798	0.00146749	Significant	fullANOVA_posthoc	Plasma_heparin
Parp1	OID05121	P11103	Olink Target 96 Mouse Exploratory	var						LPS_surgery_baseline-LPS_surgery	0	-2.95273	-4.83806	-1.06739	0.00150839	Significant	fullANOVA_posthoc	Plasma_heparin
Cdh6	OID05101	P97326	Olink Target 96 Mouse Exploratory	var						LPS_surgery_baseline-Healthy_surgery	0	1.13888	0.408606	1.86916	0.00157368	Significant	fullANOVA_posthoc	Plasma_heparin
Wisp1	OID05100	O54775	Olink Target 96 Mouse Exploratory	var						LPS_surgery-Healthy_No surgery	0	-1.44411	-2.37125	-0.51697	0.00159315	Significant	fullANOVA_posthoc	Plasma_heparin
Il1a	OID05084	P01582	Olink Target 96 Mouse Exploratory	var						LPS_surgery-Healthy_No surgery	0	-0.726715	-1.19592	-0.257514	0.0016849	Significant	fullANOVA_posthoc	Plasma_heparin
Gfra1	OID05059	P97785	Olink Target 96 Mouse Exploratory	var						Healthy_surgery-Healthy_No surgery	0	-1.6682	-2.7454	-0.591001	0.00168691	Significant	fullANOVA_posthoc	Plasma_heparin
Ccl2	OID05066	P10148	Olink Target 96 Mouse Exploratory	var						LPS_surgery_baseline-Healthy_No surgery	0	-0.574095	-0.945804	-0.202386	0.00173247	Significant	fullANOVA_posthoc	Plasma_heparin
Ccl2	OID05066	P10148	Olink Target 96 Mouse Exploratory	var						LPS_surgery_baseline-LPS_surgery	0	-0.49347	-0.815379	-0.171561	0.00186486	Significant	fullANOVA_posthoc	Plasma_heparin
Matn2	OID05028	O08746	Olink Target 96 Mouse Exploratory	var						LPS_surgery-Healthy_No surgery	0	-1.77814	-2.94754	-0.608744	0.00201839	Significant	fullANOVA_posthoc	Plasma_heparin
Flrt2	OID05070	Q8BLU0	Olink Target 96 Mouse Exploratory	var						LPS_surgery_baseline-Healthy_No surgery	0	-0.892508	-1.48311	-0.301903	0.00214304	Significant	fullANOVA_posthoc	Plasma_heparin
Plxna4	OID05077	Q80UG2	Olink Target 96 Mouse Exploratory	var						LPS_surgery-Healthy_No surgery	0	-1.85476	-3.09105	-0.618471	0.00229766	Significant	fullANOVA_posthoc	Plasma_heparin
Eda2r	OID05113	Q8BX35	Olink Target 96 Mouse Exploratory	var						LPS_surgery_baseline-LPS_surgery	0	-1.53119	-2.55391	-0.508476	0.0023433	Significant	fullANOVA_posthoc	Plasma_heparin
Tnfrsf12a	OID05089	Q9CR75	Olink Target 96 Mouse Exploratory	var						LPS_surgery_baseline-LPS_surgery	0	-1.84631	-3.08563	-0.606979	0.00245684	Significant	fullANOVA_posthoc	Plasma_heparin
Tnf	OID05122	P06804	Olink Target 96 Mouse Exploratory	var						LPS_surgery-Healthy_surgery	0	0.98024	0.321692	1.63879	0.00247697	Significant	fullANOVA_posthoc	Plasma_heparin
Ccl3	OID05079	P10855	Olink Target 96 Mouse Exploratory	var						LPS_surgery_baseline-Healthy_No surgery	0	-2.53544	-4.24149	-0.829383	0.00251431	Significant	fullANOVA_posthoc	Plasma_heparin
Cntn4	OID05107	Q69Z26	Olink Target 96 Mouse Exploratory	var						LPS_surgery_baseline-Healthy_surgery	0	0.888825	0.290149	1.4875	0.0025383	Significant	fullANOVA_posthoc	Plasma_heparin
Riox2	OID05076	Q8CD15	Olink Target 96 Mouse Exploratory	var						Healthy_surgery-Healthy_No surgery	0	-2.08142	-3.48732	-0.675523	0.00260656	Significant	fullANOVA_posthoc	Plasma_heparin
Mia	OID05056	Q61865	Olink Target 96 Mouse Exploratory	var						Healthy_surgery-Healthy_No surgery	0	-1.61182	-2.70094	-0.522698	0.00261595	Significant	fullANOVA_posthoc	Plasma_heparin
Wfikkn2	OID05069	Q7TQN3	Olink Target 96 Mouse Exploratory	var						LPS_surgery-Healthy_No surgery	0	-0.755691	-1.26672	-0.244661	0.00263551	Significant	fullANOVA_posthoc	Plasma_heparin
Gfra1	OID05059	P97785	Olink Target 96 Mouse Exploratory	var						LPS_surgery-Healthy_No surgery	0	-1.5889	-2.6661	-0.511701	0.00269893	Significant	fullANOVA_posthoc	Plasma_heparin
Tgfb1	OID05037	P04202	Olink Target 96 Mouse Exploratory	var						Healthy_surgery-Healthy_No surgery	0	-1.3401	-2.24872	-0.431471	0.00270183	Significant	fullANOVA_posthoc	Plasma_heparin
Plin1	OID05068	Q8CGN5	Olink Target 96 Mouse Exploratory	var						LPS_surgery_baseline-Healthy_No surgery	0	-1.73446	-2.91132	-0.557604	0.00272005	Significant	fullANOVA_posthoc	Plasma_heparin
Lpl	OID05109	P11152	Olink Target 96 Mouse Exploratory	var						Healthy_surgery-Healthy_No surgery	0	-1.08821	-1.83714	-0.339279	0.00310529	Significant	fullANOVA_posthoc	Plasma_heparin
Il17a	OID05034	Q62386	Olink Target 96 Mouse Exploratory	var						LPS_surgery-Healthy_surgery	0	2.28342	0.700033	3.8668	0.00332857	Significant	fullANOVA_posthoc	Plasma_heparin
Ntf3	OID05114	P20181	Olink Target 96 Mouse Exploratory	var						LPS_surgery_baseline-LPS_surgery	0	-1.13491	-1.92215	-0.347658	0.00333919	Significant	fullANOVA_posthoc	Plasma_heparin
Ppp1r2	OID05060	Q9DCL8	Olink Target 96 Mouse Exploratory	var						Healthy_surgery-Healthy_No surgery	0	-1.72124	-2.92861	-0.513863	0.00369708	Significant	fullANOVA_posthoc	Plasma_heparin
Ghrl	OID05108	Q9EQX0	Olink Target 96 Mouse Exploratory	var						LPS_surgery-Healthy_No surgery	0	-1.27293	-2.17898	-0.366889	0.00421569	Significant	fullANOVA_posthoc	Plasma_heparin
Dctn2	OID05111	Q99KJ8	Olink Target 96 Mouse Exploratory	var						LPS_surgery_baseline-LPS_surgery	0	-3.13198	-5.36507	-0.898892	0.00428042	Significant	fullANOVA_posthoc	Plasma_heparin
Tgfb1	OID05037	P04202	Olink Target 96 Mouse Exploratory	var						LPS_surgery-Healthy_No surgery	0	-1.26315	-2.17178	-0.354527	0.00462918	Significant	fullANOVA_posthoc	Plasma_heparin
Gdnf	OID05032	P48540	Olink Target 96 Mouse Exploratory	var						LPS_surgery_baseline-LPS_surgery	0	-2.29525	-3.95116	-0.639348	0.00475037	Significant	fullANOVA_posthoc	Plasma_heparin
Qdpr	OID05071	Q8BVI4	Olink Target 96 Mouse Exploratory	var						LPS_surgery_baseline-Healthy_surgery	0	1.56075	0.431395	2.69011	0.0048759	Significant	fullANOVA_posthoc	Plasma_heparin
Prdx5	OID05040	P99029	Olink Target 96 Mouse Exploratory	var						LPS_surgery-Healthy_surgery	0	1.62195	0.445196	2.79871	0.00499014	Significant	fullANOVA_posthoc	Plasma_heparin
Clmp	OID05027	Q8R373	Olink Target 96 Mouse Exploratory	var						Healthy_surgery-Healthy_No surgery	0	-1.54271	-2.66409	-0.421332	0.00507288	Significant	fullANOVA_posthoc	Plasma_heparin
Tnfrsf11b	OID05036	O08712	Olink Target 96 Mouse Exploratory	var						LPS_surgery-Healthy_No surgery	0	1.02693	0.275788	1.77806	0.00535532	Significant	fullANOVA_posthoc	Plasma_heparin
Igsf3	OID05103	Q6ZQA6	Olink Target 96 Mouse Exploratory	var						LPS_surgery_baseline-Healthy_surgery	0	1.05172	0.280856	1.82259	0.00545177	Significant	fullANOVA_posthoc	Plasma_heparin
Cpe	OID05029	Q00493	Olink Target 96 Mouse Exploratory	var						LPS_surgery_baseline-Healthy_No surgery	0	-1.21306	-2.10849	-0.31763	0.0057931	Significant	fullANOVA_posthoc	Plasma_heparin
Epo	OID05043	P07321	Olink Target 96 Mouse Exploratory	var						LPS_surgery-Healthy_No surgery	0	4.2839	1.11855	7.44925	0.00584268	Significant	fullANOVA_posthoc	Plasma_heparin
Dlk1	OID05064	Q09163	Olink Target 96 Mouse Exploratory	var						LPS_surgery-Healthy_No surgery	0	-1.25195	-2.1782	-0.325692	0.00590759	Significant	fullANOVA_posthoc	Plasma_heparin
Il23r	OID05085	Q8K4B4	Olink Target 96 Mouse Exploratory	var						LPS_surgery-Healthy_surgery	0	0.62094	0.157888	1.08399	0.00631804	Significant	fullANOVA_posthoc	Plasma_heparin
Gcg	OID05031	P55095	Olink Target 96 Mouse Exploratory	var						LPS_surgery_baseline-Healthy_surgery	0	1.13429	0.284596	1.98398	0.00656278	Significant	fullANOVA_posthoc	Plasma_heparin
Hgf	OID05082	Q08048	Olink Target 96 Mouse Exploratory	var						Healthy_surgery-Healthy_No surgery	0	-2.23087	-3.90262	-0.559112	0.00658318	Significant	fullANOVA_posthoc	Plasma_heparin
Mia	OID05056	Q61865	Olink Target 96 Mouse Exploratory	var						LPS_surgery-Healthy_No surgery	0	-1.44152	-2.53064	-0.3524	0.00704975	Significant	fullANOVA_posthoc	Plasma_heparin
Axin1	OID05044	O35625	Olink Target 96 Mouse Exploratory	var						LPS_surgery-Healthy_surgery	0	0.672609	0.161839	1.18338	0.00735344	Significant	fullANOVA_posthoc	Plasma_heparin
S100a4	OID05054	P07091	Olink Target 96 Mouse Exploratory	var						Healthy_surgery-Healthy_No surgery	0	-1.45456	-2.57579	-0.333324	0.00831372	Significant	fullANOVA_posthoc	Plasma_heparin
Ccl5	OID05042	P30882	Olink Target 96 Mouse Exploratory	var						LPS_surgery-Healthy_surgery	0	1.51617	0.342853	2.68948	0.00858208	Significant	fullANOVA_posthoc	Plasma_heparin
Kitlg	OID05058	P20826	Olink Target 96 Mouse Exploratory	var						LPS_surgery_baseline-Healthy_No surgery	0	-0.88819	-1.5767	-0.199683	0.00870022	Significant	fullANOVA_posthoc	Plasma_heparin
Sez6l2	OID05083	Q4V9Z5	Olink Target 96 Mouse Exploratory	var						LPS_surgery-Healthy_No surgery	0	-1.58867	-2.8219	-0.355444	0.00879878	Significant	fullANOVA_posthoc	Plasma_heparin
Snap29	OID05051	Q9ERB0	Olink Target 96 Mouse Exploratory	var						LPS_surgery_baseline-Healthy_No surgery	0	-1.79556	-3.20048	-0.390626	0.0093768	Significant	fullANOVA_posthoc	Plasma_heparin
Cdh6	OID05101	P97326	Olink Target 96 Mouse Exploratory	var						LPS_surgery_baseline-LPS_surgery	0	0.931129	0.20085	1.66141	0.00955448	Significant	fullANOVA_posthoc	Plasma_heparin
Il1a	OID05084	P01582	Olink Target 96 Mouse Exploratory	var						Healthy_surgery-Healthy_No surgery	0	-0.593665	-1.06287	-0.124464	0.0101541	Significant	fullANOVA_posthoc	Plasma_heparin
Wfikkn2	OID05069	Q7TQN3	Olink Target 96 Mouse Exploratory	var						LPS_surgery_baseline-Healthy_surgery	0	0.645841	0.134811	1.15687	0.0102472	Significant	fullANOVA_posthoc	Plasma_heparin
Parp1	OID05121	P11103	Olink Target 96 Mouse Exploratory	var						LPS_surgery-Healthy_surgery	0	1.94158	0.402205	3.48095	0.0104094	Significant	fullANOVA_posthoc	Plasma_heparin
Notch3	OID05050	Q61982	Olink Target 96 Mouse Exploratory	var						LPS_surgery_baseline-Healthy_surgery	0	0.863549	0.174503	1.55259	0.0109421	Significant	fullANOVA_posthoc	Plasma_heparin
Erbb4	OID05075	Q61527	Olink Target 96 Mouse Exploratory	var						Healthy_surgery-Healthy_No surgery	0	-0.7234	-1.3089	-0.137896	0.0122147	Significant	fullANOVA_posthoc	Plasma_heparin
Hgf	OID05082	Q08048	Olink Target 96 Mouse Exploratory	var						LPS_surgery-Healthy_No surgery	0	-2.06115	-3.73291	-0.389397	0.012412	Significant	fullANOVA_posthoc	Plasma_heparin
Epo	OID05043	P07321	Olink Target 96 Mouse Exploratory	var						LPS_surgery-Healthy_surgery	0	3.17422	0.589726	5.75872	0.0127819	Significant	fullANOVA_posthoc	Plasma_heparin
Tnf	OID05122	P06804	Olink Target 96 Mouse Exploratory	var						LPS_surgery_baseline-LPS_surgery	0	-0.986054	-1.79261	-0.1795	0.013234	Significant	fullANOVA_posthoc	Plasma_heparin
Plin1	OID05068	Q8CGN5	Olink Target 96 Mouse Exploratory	var						LPS_surgery-Healthy_surgery	0	1.01652	0.184353	1.84868	0.0133174	Significant	fullANOVA_posthoc	Plasma_heparin
Il17f	OID05096	Q7TNI7	Olink Target 96 Mouse Exploratory	var						LPS_surgery-Healthy_No surgery	0	1.0669	0.19233	1.94147	0.0134512	Significant	fullANOVA_posthoc	Plasma_heparin
Pla2g4a	OID05038	P47713	Olink Target 96 Mouse Exploratory	var						LPS_surgery_baseline-LPS_surgery	0	-1.4757	-2.68581	-0.265594	0.0134873	Significant	fullANOVA_posthoc	Plasma_heparin
Vsig2	OID05081	Q9Z109	Olink Target 96 Mouse Exploratory	var						Healthy_surgery-Healthy_No surgery	0	-1.08757	-1.97949	-0.195653	0.0134971	Significant	fullANOVA_posthoc	Plasma_heparin
Matn2	OID05028	O08746	Olink Target 96 Mouse Exploratory	var						LPS_surgery_baseline-Healthy_surgery	0	1.42425	0.254856	2.59365	0.0136162	Significant	fullANOVA_posthoc	Plasma_heparin
Tgfbr3	OID05104	O88393	Olink Target 96 Mouse Exploratory	var						Healthy_surgery-Healthy_No surgery	0	-0.190349	-0.346935	-0.0337628	0.0138123	Significant	fullANOVA_posthoc	Plasma_heparin
S100a4	OID05054	P07091	Olink Target 96 Mouse Exploratory	var						LPS_surgery-Healthy_No surgery	0	-1.35557	-2.4768	-0.234337	0.0143871	Significant	fullANOVA_posthoc	Plasma_heparin
Map2k6	OID05094	P70236	Olink Target 96 Mouse Exploratory	var						LPS_surgery_baseline-Healthy_No surgery	0	-2.40544	-4.39674	-0.414145	0.0144779	Significant	fullANOVA_posthoc	Plasma_heparin
Il10	OID05088	P18893	Olink Target 96 Mouse Exploratory	var						LPS_surgery_baseline-LPS_surgery	0	-0.9748	-1.78263	-0.166968	0.0145933	Significant	fullANOVA_posthoc	Plasma_heparin
Il1b	OID05097	P10749	Olink Target 96 Mouse Exploratory	var						LPS_surgery_baseline-Healthy_surgery	0	-0.575125	-1.05188	-0.0983652	0.0146262	Significant	fullANOVA_posthoc	Plasma_heparin
Il17a	OID05034	Q62386	Olink Target 96 Mouse Exploratory	var						LPS_surgery_baseline-LPS_surgery	0	-2.33123	-4.27047	-0.391987	0.0150075	Significant	fullANOVA_posthoc	Plasma_heparin
Cntn4	OID05107	Q69Z26	Olink Target 96 Mouse Exploratory	var						LPS_surgery_baseline-LPS_surgery	0	0.718	0.119324	1.31668	0.0152697	Significant	fullANOVA_posthoc	Plasma_heparin
Casp3	OID05098	P70677	Olink Target 96 Mouse Exploratory	var						Healthy_surgery-Healthy_No surgery	0	-3.02749	-5.56162	-0.493367	0.0157094	Significant	fullANOVA_posthoc	Plasma_heparin
Ahr	OID05065	P30561	Olink Target 96 Mouse Exploratory	var						Healthy_surgery-Healthy_No surgery	0	-0.708912	-1.30428	-0.113545	0.0160968	Significant	fullANOVA_posthoc	Plasma_heparin
Dctn2	OID05111	Q99KJ8	Olink Target 96 Mouse Exploratory	var						LPS_surgery-Healthy_surgery	0	2.16893	0.345618	3.99223	0.0162115	Significant	fullANOVA_posthoc	Plasma_heparin
Ntf3	OID05114	P20181	Olink Target 96 Mouse Exploratory	var						LPS_surgery-Healthy_No surgery	0	0.934461	0.147213	1.72171	0.0164675	Significant	fullANOVA_posthoc	Plasma_heparin
Yes1	OID05033	Q04736	Olink Target 96 Mouse Exploratory	var						LPS_surgery_baseline-Healthy_No surgery	0	-1.48893	-2.74357	-0.234296	0.0164931	Significant	fullANOVA_posthoc	Plasma_heparin
Epcam	OID05078	Q99JW5	Olink Target 96 Mouse Exploratory	var						LPS_surgery_baseline-LPS_surgery	0	0.699468	0.109468	1.28947	0.016615	Significant	fullANOVA_posthoc	Plasma_heparin
Kitlg	OID05058	P20826	Olink Target 96 Mouse Exploratory	var						Healthy_surgery-Healthy_No surgery	0	-0.705759	-1.30202	-0.109495	0.0168099	Significant	fullANOVA_posthoc	Plasma_heparin
Tgfa	OID05041	P48030	Olink Target 96 Mouse Exploratory	var						LPS_surgery-Healthy_No surgery	0	-0.822765	-1.51813	-0.127405	0.0168525	Significant	fullANOVA_posthoc	Plasma_heparin
Eda2r	OID05113	Q8BX35	Olink Target 96 Mouse Exploratory	var						LPS_surgery-Healthy_surgery	0	0.983049	0.148003	1.81809	0.0174798	Significant	fullANOVA_posthoc	Plasma_heparin
Ppp1r2	OID05060	Q9DCL8	Olink Target 96 Mouse Exploratory	var						LPS_surgery_baseline-Healthy_No surgery	0	-1.62561	-3.01977	-0.231455	0.0187176	Significant	fullANOVA_posthoc	Plasma_heparin
Il6	OID05039	P08505	Olink Target 96 Mouse Exploratory	var						LPS_surgery_baseline-Healthy_surgery	0	-1.30844	-2.44406	-0.17282	0.0203591	Significant	fullANOVA_posthoc	Plasma_heparin
Foxo1	OID05035	Q9R1E0	Olink Target 96 Mouse Exploratory	var						LPS_surgery-Healthy_No surgery	0	-0.601744	-1.12653	-0.0769588	0.0210531	Significant	fullANOVA_posthoc	Plasma_heparin
Fli1	OID05117	P26323	Olink Target 96 Mouse Exploratory	var						Healthy_surgery-Healthy_No surgery	0	-1.00233	-1.88387	-0.120797	0.0223134	Significant	fullANOVA_posthoc	Plasma_heparin
Snap29	OID05051	Q9ERB0	Olink Target 96 Mouse Exploratory	var						LPS_surgery_baseline-Healthy_surgery	0	1.38307	0.166366	2.59977	0.0223532	Significant	fullANOVA_posthoc	Plasma_heparin
Il23r	OID05085	Q8K4B4	Olink Target 96 Mouse Exploratory	var						LPS_surgery_baseline-LPS_surgery	0	-0.642611	-1.20973	-0.0754903	0.0228471	Significant	fullANOVA_posthoc	Plasma_heparin
Lpl	OID05109	P11152	Olink Target 96 Mouse Exploratory	var						LPS_surgery_baseline-LPS_surgery	0	-0.841019	-1.58995	-0.0920905	0.0242861	Significant	fullANOVA_posthoc	Plasma_heparin
Wisp1	OID05100	O54775	Olink Target 96 Mouse Exploratory	var						LPS_surgery_baseline-Healthy_surgery	0	1.03675	0.10961	1.96389	0.0249871	Significant	fullANOVA_posthoc	Plasma_heparin
Ccl20	OID05116	O89093	Olink Target 96 Mouse Exploratory	var						LPS_surgery-Healthy_No surgery	0	1.58974	0.16148	3.01801	0.0257727	Significant	fullANOVA_posthoc	Plasma_heparin
Ccl5	OID05042	P30882	Olink Target 96 Mouse Exploratory	var						LPS_surgery-Healthy_No surgery	0	-1.5843	-3.02131	-0.147285	0.0274534	Significant	fullANOVA_posthoc	Plasma_heparin
Eno2	OID05067	P17183	Olink Target 96 Mouse Exploratory	var						LPS_surgery_baseline-LPS_surgery	0	-0.901331	-1.71933	-0.0833303	0.0275556	Significant	fullANOVA_posthoc	Plasma_heparin
Gdnf	OID05032	P48540	Olink Target 96 Mouse Exploratory	var						LPS_surgery-Healthy_No surgery	0	1.81654	0.160635	3.47245	0.0283662	Significant	fullANOVA_posthoc	Plasma_heparin
Plin1	OID05068	Q8CGN5	Olink Target 96 Mouse Exploratory	var						Healthy_surgery-Healthy_No surgery	0	-1.11687	-2.13606	-0.0976794	0.028564	Significant	fullANOVA_posthoc	Plasma_heparin
Fstl3	OID05110	Q9EQC7	Olink Target 96 Mouse Exploratory	var						LPS_surgery-Healthy_surgery	0	1.22792	0.102433	2.3534	0.0293963	Significant	fullANOVA_posthoc	Plasma_heparin
Plxna4	OID05077	Q80UG2	Olink Target 96 Mouse Exploratory	var						Healthy_surgery-Healthy_No surgery	0	-1.3372	-2.57349	-0.100913	0.0310799	Significant	fullANOVA_posthoc	Plasma_heparin
Erbb4	OID05075	Q61527	Olink Target 96 Mouse Exploratory	var						LPS_surgery_baseline-Healthy_surgery	0	0.63312	0.0476155	1.21862	0.0311355	Significant	fullANOVA_posthoc	Plasma_heparin
Tnr	OID05119	Q8BYI9	Olink Target 96 Mouse Exploratory	var						LPS_surgery_baseline-Healthy_surgery	0	0.941226	0.0699506	1.8125	0.0313276	Significant	fullANOVA_posthoc	Plasma_heparin
Gdnf	OID05032	P48540	Olink Target 96 Mouse Exploratory	var						LPS_surgery-Healthy_surgery	0	1.45991	0.107866	2.81195	0.0314214	Significant	fullANOVA_posthoc	Plasma_heparin
Il23r	OID05085	Q8K4B4	Olink Target 96 Mouse Exploratory	var						Healthy_surgery-Healthy_No surgery	0	-0.611949	-1.17907	-0.0448278	0.0315585	Significant	fullANOVA_posthoc	Plasma_heparin
Tgfa	OID05041	P48030	Olink Target 96 Mouse Exploratory	var						LPS_surgery-Healthy_surgery	0	0.608836	0.0410768	1.1766	0.0328323	Significant	fullANOVA_posthoc	Plasma_heparin
Eda2r	OID05113	Q8BX35	Olink Target 96 Mouse Exploratory	var						LPS_surgery-Healthy_No surgery	0	1.0957	0.072986	2.11842	0.0330235	Significant	fullANOVA_posthoc	Plasma_heparin
Cant1	OID05057	Q8VCF1	Olink Target 96 Mouse Exploratory	var						LPS_surgery_baseline-LPS_surgery	0	-0.705997	-1.36627	-0.0457207	0.033439	Significant	fullANOVA_posthoc	Plasma_heparin
Pdgfb	OID05102	P31240	Olink Target 96 Mouse Exploratory	var						LPS_surgery_baseline-LPS_surgery	0	1.51922	0.0938678	2.94458	0.0341133	Significant	fullANOVA_posthoc	Plasma_heparin
Parp1	OID05121	P11103	Olink Target 96 Mouse Exploratory	var						LPS_surgery-Healthy_No surgery	0	1.98638	0.101043	3.87172	0.0366604	Significant	fullANOVA_posthoc	Plasma_heparin
Apbb1ip	OID05099	Q8R5A3	Olink Target 96 Mouse Exploratory	var						LPS_surgery-Healthy_surgery	0	0.749364	0.0378826	1.46084	0.0367355	Significant	fullANOVA_posthoc	Plasma_heparin
Il10	OID05088	P18893	Olink Target 96 Mouse Exploratory	var						Healthy_surgery-Healthy_No surgery	0	-0.849314	-1.65715	-0.0414821	0.0371453	Significant	fullANOVA_posthoc	Plasma_heparin
Map2k6	OID05094	P70236	Olink Target 96 Mouse Exploratory	var						LPS_surgery-Healthy_No surgery	0	-1.81193	-3.53645	-0.0874149	0.0372891	Significant	fullANOVA_posthoc	Plasma_heparin
Sez6l2	OID05083	Q4V9Z5	Olink Target 96 Mouse Exploratory	var						LPS_surgery_baseline-Healthy_surgery	0	1.29001	0.0567805	2.52323	0.038316	Significant	fullANOVA_posthoc	Plasma_heparin
Il1a	OID05084	P01582	Olink Target 96 Mouse Exploratory	var						LPS_surgery_baseline-Healthy_No surgery	0	-0.56616	-1.10795	-0.0243728	0.038553	Significant	fullANOVA_posthoc	Plasma_heparin
Vsig2	OID05081	Q9Z109	Olink Target 96 Mouse Exploratory	var						LPS_surgery_baseline-Healthy_No surgery	0	-1.06475	-2.09465	-0.0348554	0.0411375	Significant	fullANOVA_posthoc	Plasma_heparin
Apbb1ip	OID05099	Q8R5A3	Olink Target 96 Mouse Exploratory	var						LPS_surgery_baseline-LPS_surgery	0	-0.89917	-1.77055	-0.0277872	0.0416072	Significant	fullANOVA_posthoc	Plasma_heparin
Map2k6	OID05094	P70236	Olink Target 96 Mouse Exploratory	var						LPS_surgery-Healthy_surgery	0	1.44457	0.0365033	2.85263	0.0430707	Significant	fullANOVA_posthoc	Plasma_heparin
Il17a	OID05034	Q62386	Olink Target 96 Mouse Exploratory	var						LPS_surgery-Healthy_No surgery	0	1.98427	0.0450245	3.92351	0.0437506	Significant	fullANOVA_posthoc	Plasma_heparin
Notch3	OID05050	Q61982	Olink Target 96 Mouse Exploratory	var						LPS_surgery_baseline-Healthy_No surgery	0	-0.808078	-1.60372	-0.0124362	0.0457091	Significant	fullANOVA_posthoc	Plasma_heparin
Ghrl	OID05108	Q9EQX0	Olink Target 96 Mouse Exploratory	var						LPS_surgery_baseline-Healthy_No surgery	0	-1.05882	-2.10504	-0.0126136	0.0466593	Significant	fullANOVA_posthoc	Plasma_heparin
Adam23	OID05061	Q9R1V7	Olink Target 96 Mouse Exploratory	var						Healthy_surgery-Healthy_No surgery	0	-0.924802	-1.84945	-0.000158155	0.051	Non-significant	fullANOVA_posthoc	Plasma_heparin
Vegfd	OID05120	P97946	Olink Target 96 Mouse Exploratory	var						LPS_surgery_baseline-Healthy_No surgery	0	-0.62096	-1.246	0.0040828	0.0519001	Non-significant	fullANOVA_posthoc	Plasma_heparin
Wisp1	OID05100	O54775	Olink Target 96 Mouse Exploratory	var						LPS_surgery_baseline-Healthy_No surgery	0	-1.06344	-2.13401	0.00713009	0.051938	Non-significant	fullANOVA_posthoc	Plasma_heparin
Tnr	OID05119	Q8BYI9	Olink Target 96 Mouse Exploratory	var						Healthy_surgery-Healthy_No surgery	0	-0.864379	-1.73565	0.0068969	0.052311	Non-significant	fullANOVA_posthoc	Plasma_heparin
Casp3	OID05098	P70677	Olink Target 96 Mouse Exploratory	var						LPS_surgery-Healthy_No surgery	0	-2.51386	-5.04798	0.0202695	0.0523356	Non-significant	fullANOVA_posthoc	Plasma_heparin
Eno2	OID05067	P17183	Olink Target 96 Mouse Exploratory	var						LPS_surgery_baseline-Healthy_No surgery	0	-0.93466	-1.87921	0.00988613	0.0530761	Non-significant	fullANOVA_posthoc	Plasma_heparin
Tgfa	OID05041	P48030	Olink Target 96 Mouse Exploratory	var						LPS_surgery_baseline-Healthy_surgery	0	0.680979	-0.0143817	1.37634	0.0562439	Non-significant	fullANOVA_posthoc	Plasma_heparin
Cpe	OID05029	Q00493	Olink Target 96 Mouse Exploratory	var						LPS_surgery_baseline-Healthy_surgery	0	0.754481	-0.0209841	1.52995	0.0583075	Non-significant	fullANOVA_posthoc	Plasma_heparin
Ca13	OID05055	Q9D6N1	Olink Target 96 Mouse Exploratory	var						LPS_surgery-Healthy_No surgery	0	-1.28487	-2.61264	0.0428865	0.0600541	Non-significant	fullANOVA_posthoc	Plasma_heparin
Il23r	OID05085	Q8K4B4	Olink Target 96 Mouse Exploratory	var						LPS_surgery_baseline-Healthy_No surgery	0	-0.63362	-1.28847	0.0212349	0.060097	Non-significant	fullANOVA_posthoc	Plasma_heparin
Gfra1	OID05059	P97785	Olink Target 96 Mouse Exploratory	var						LPS_surgery_baseline-Healthy_No surgery	0	-1.20253	-2.44637	0.0413081	0.0603623	Non-significant	fullANOVA_posthoc	Plasma_heparin
Dlk1	OID05064	Q09163	Olink Target 96 Mouse Exploratory	var						LPS_surgery_baseline-Healthy_surgery	0	0.894355	-0.0318985	1.82061	0.0607804	Non-significant	fullANOVA_posthoc	Plasma_heparin
Notch3	OID05050	Q61982	Olink Target 96 Mouse Exploratory	var						LPS_surgery_baseline-LPS_surgery	0	0.664427	-0.0246181	1.35347	0.0612222	Non-significant	fullANOVA_posthoc	Plasma_heparin
Cant1	OID05057	Q8VCF1	Olink Target 96 Mouse Exploratory	var						LPS_surgery_baseline-Healthy_No surgery	0	-0.726995	-1.48942	0.0354269	0.0650152	Non-significant	fullANOVA_posthoc	Plasma_heparin
Dctn2	OID05111	Q99KJ8	Olink Target 96 Mouse Exploratory	var						LPS_surgery-Healthy_No surgery	0	2.12591	-0.107173	4.359	0.0655714	Non-significant	fullANOVA_posthoc	Plasma_heparin
Dll1	OID05086	Q61483	Olink Target 96 Mouse Exploratory	var						LPS_surgery_baseline-Healthy_surgery	0	0.644345	-0.0369991	1.32569	0.0679153	Non-significant	fullANOVA_posthoc	Plasma_heparin
Ccl2	OID05066	P10148	Olink Target 96 Mouse Exploratory	var						Healthy_surgery-Healthy_No surgery	0	-0.303676	-0.625585	0.0182329	0.0688021	Non-significant	fullANOVA_posthoc	Plasma_heparin
Kitlg	OID05058	P20826	Olink Target 96 Mouse Exploratory	var						LPS_surgery-Healthy_No surgery	0	-0.560924	-1.15719	0.0353404	0.0698127	Non-significant	fullANOVA_posthoc	Plasma_heparin
Fst	OID05046	P47931	Olink Target 96 Mouse Exploratory	var						LPS_surgery-Healthy_No surgery	0	1.43711	-0.0928903	2.9671	0.0703728	Non-significant	fullANOVA_posthoc	Plasma_heparin
Igsf3	OID05103	Q6ZQA6	Olink Target 96 Mouse Exploratory	var						LPS_surgery_baseline-Healthy_No surgery	0	-0.833445	-1.72357	0.0566769	0.0715344	Non-significant	fullANOVA_posthoc	Plasma_heparin
Ccl5	OID05042	P30882	Olink Target 96 Mouse Exploratory	var						LPS_surgery_baseline-LPS_surgery	0	-1.34477	-2.78178	0.0922405	0.0717387	Non-significant	fullANOVA_posthoc	Plasma_heparin
Tgfa	OID05041	P48030	Olink Target 96 Mouse Exploratory	var						LPS_surgery_baseline-Healthy_No surgery	0	-0.750622	-1.55356	0.0523106	0.0721201	Non-significant	fullANOVA_posthoc	Plasma_heparin
Matn2	OID05028	O08746	Olink Target 96 Mouse Exploratory	var						LPS_surgery-Healthy_surgery	0	0.867485	-0.087324	1.82229	0.083296	Non-significant	fullANOVA_posthoc	Plasma_heparin
Clmp	OID05027	Q8R373	Olink Target 96 Mouse Exploratory	var						LPS_surgery_baseline-LPS_surgery	0	-1.01771	-2.13909	0.103666	0.0837441	Non-significant	fullANOVA_posthoc	Plasma_heparin
Matn2	OID05028	O08746	Olink Target 96 Mouse Exploratory	var						LPS_surgery_baseline-Healthy_No surgery	0	-1.22137	-2.57168	0.128931	0.085135	Non-significant	fullANOVA_posthoc	Plasma_heparin
Epcam	OID05078	Q99JW5	Olink Target 96 Mouse Exploratory	var						LPS_surgery_baseline-Healthy_No surgery	0	-0.615733	-1.297	0.0655397	0.085467	Non-significant	fullANOVA_posthoc	Plasma_heparin
Ca13	OID05055	Q9D6N1	Olink Target 96 Mouse Exploratory	var						Healthy_surgery-Healthy_No surgery	0	-1.19725	-2.52502	0.130508	0.0864388	Non-significant	fullANOVA_posthoc	Plasma_heparin
Fst	OID05046	P47931	Olink Target 96 Mouse Exploratory	var						LPS_surgery-Healthy_surgery	0	1.1201	-0.129142	2.36933	0.0888441	Non-significant	fullANOVA_posthoc	Plasma_heparin
Tnfsf12	OID05115	O54907	Olink Target 96 Mouse Exploratory	var						LPS_surgery_baseline-LPS_surgery	0	-1.43085	-3.03215	0.170453	0.0903245	Non-significant	fullANOVA_posthoc	Plasma_heparin
Itgb1bp2	OID05095	Q9R000	Olink Target 96 Mouse Exploratory	var						LPS_surgery_baseline-LPS_surgery	0	-1.35196	-2.86621	0.162302	0.0906825	Non-significant	fullANOVA_posthoc	Plasma_heparin
S100a4	OID05054	P07091	Olink Target 96 Mouse Exploratory	var						LPS_surgery_baseline-Healthy_surgery	0	0.999396	-0.121836	2.12063	0.0914062	Non-significant	fullANOVA_posthoc	Plasma_heparin
Axin1	OID05044	O35625	Olink Target 96 Mouse Exploratory	var						LPS_surgery_baseline-Healthy_surgery	0	0.555577	-0.0699853	1.18114	0.0929952	Non-significant	fullANOVA_posthoc	Plasma_heparin
Ppp1r2	OID05060	Q9DCL8	Olink Target 96 Mouse Exploratory	var						LPS_surgery-Healthy_surgery	0	0.874912	-0.110906	1.86073	0.0933073	Non-significant	fullANOVA_posthoc	Plasma_heparin
Rgma	OID05047	Q6PCX7	Olink Target 96 Mouse Exploratory	var						LPS_surgery_baseline-Healthy_No surgery	0	-0.662645	-1.41138	0.0860937	0.0945555	Non-significant	fullANOVA_posthoc	Plasma_heparin
Tnfrsf12a	OID05089	Q9CR75	Olink Target 96 Mouse Exploratory	var						Healthy_surgery-Healthy_No surgery	0	-1.08575	-2.32508	0.153576	0.0991662	Non-significant	fullANOVA_posthoc	Plasma_heparin
Cant1	OID05057	Q8VCF1	Olink Target 96 Mouse Exploratory	var						LPS_surgery-Healthy_surgery	0	0.470275	-0.0688387	1.00939	0.101169	Non-significant	fullANOVA_posthoc	Plasma_heparin
Tgfbr3	OID05104	O88393	Olink Target 96 Mouse Exploratory	var						LPS_surgery_baseline-Healthy_No surgery	0	-0.15743	-0.33824	0.0233799	0.10204	Non-significant	fullANOVA_posthoc	Plasma_heparin
Lgmn	OID05091	O89017	Olink Target 96 Mouse Exploratory	var						LPS_surgery_baseline-Healthy_surgery	0	-0.259689	-0.558247	0.038869	0.102517	Non-significant	fullANOVA_posthoc	Plasma_heparin
Fli1	OID05117	P26323	Olink Target 96 Mouse Exploratory	var						LPS_surgery_baseline-Healthy_No surgery	0	-0.885223	-1.90313	0.132687	0.102606	Non-significant	fullANOVA_posthoc	Plasma_heparin
Wisp1	OID05100	O54775	Olink Target 96 Mouse Exploratory	var						LPS_surgery-Healthy_surgery	0	0.65608	-0.100927	1.41309	0.104229	Non-significant	fullANOVA_posthoc	Plasma_heparin
Ahr	OID05065	P30561	Olink Target 96 Mouse Exploratory	var						LPS_surgery_baseline-Healthy_No surgery	0	-0.585542	-1.27301	0.101928	0.112729	Non-significant	fullANOVA_posthoc	Plasma_heparin
Ccl2	OID05066	P10148	Olink Target 96 Mouse Exploratory	var						LPS_surgery-Healthy_surgery	0	0.223051	-0.0397864	0.485889	0.114569	Non-significant	fullANOVA_posthoc	Plasma_heparin
Tnni3	OID05049	P48787	Olink Target 96 Mouse Exploratory	var						LPS_surgery_baseline-Healthy_surgery	0	-2.0871	-4.55548	0.381278	0.116425	Non-significant	fullANOVA_posthoc	Plasma_heparin
Pla2g4a	OID05038	P47713	Olink Target 96 Mouse Exploratory	var						Healthy_surgery-Healthy_No surgery	0	-1.02054	-2.23065	0.189566	0.117754	Non-significant	fullANOVA_posthoc	Plasma_heparin
Clmp	OID05027	Q8R373	Olink Target 96 Mouse Exploratory	var						LPS_surgery_baseline-Healthy_No surgery	0	-1.09183	-2.38668	0.20303	0.117842	Non-significant	fullANOVA_posthoc	Plasma_heparin
Riox2	OID05076	Q8CD15	Olink Target 96 Mouse Exploratory	var						LPS_surgery_baseline-LPS_surgery	0	-1.18468	-2.59058	0.221219	0.118181	Non-significant	fullANOVA_posthoc	Plasma_heparin
Ccl2	OID05066	P10148	Olink Target 96 Mouse Exploratory	var						LPS_surgery_baseline-Healthy_surgery	0	-0.270419	-0.592328	0.0514904	0.119783	Non-significant	fullANOVA_posthoc	Plasma_heparin
Snap29	OID05051	Q9ERB0	Olink Target 96 Mouse Exploratory	var						LPS_surgery-Healthy_surgery	0	0.830844	-0.162591	1.82428	0.122101	Non-significant	fullANOVA_posthoc	Plasma_heparin
Il1b	OID05097	P10749	Olink Target 96 Mouse Exploratory	var						LPS_surgery_baseline-Healthy_No surgery	0	-0.460257	-1.01077	0.0902572	0.12228	Non-significant	fullANOVA_posthoc	Plasma_heparin
Gcg	OID05031	P55095	Olink Target 96 Mouse Exploratory	var						LPS_surgery_baseline-LPS_surgery	0	-0.706525	-1.55622	0.143169	0.125172	Non-significant	fullANOVA_posthoc	Plasma_heparin
Fas	OID05074	P25446	Olink Target 96 Mouse Exploratory	var						Healthy_surgery-Healthy_No surgery	0	-0.529744	-1.17335	0.113867	0.130685	Non-significant	fullANOVA_posthoc	Plasma_heparin
S100a4	OID05054	P07091	Olink Target 96 Mouse Exploratory	var						LPS_surgery_baseline-LPS_surgery	0	0.900409	-0.220823	2.02164	0.144608	Non-significant	fullANOVA_posthoc	Plasma_heparin
Cxcl1	OID05105	P12850	Olink Target 96 Mouse Exploratory	var						LPS_surgery_baseline-Healthy_surgery	0	-1.22027	-2.75793	0.317385	0.151599	Non-significant	fullANOVA_posthoc	Plasma_heparin
Itgb1bp2	OID05095	Q9R000	Olink Target 96 Mouse Exploratory	var						LPS_surgery-Healthy_surgery	0	0.975075	-0.26131	2.21146	0.155359	Non-significant	fullANOVA_posthoc	Plasma_heparin
Hgf	OID05082	Q08048	Olink Target 96 Mouse Exploratory	var						LPS_surgery_baseline-LPS_surgery	0	-1.31149	-2.98324	0.360271	0.158577	Non-significant	fullANOVA_posthoc	Plasma_heparin
Lgmn	OID05091	O89017	Olink Target 96 Mouse Exploratory	var						LPS_surgery_baseline-Healthy_No surgery	0	-0.270292	-0.615037	0.0744523	0.158936	Non-significant	fullANOVA_posthoc	Plasma_heparin
Ddah1	OID05087	Q9CWS0	Olink Target 96 Mouse Exploratory	var						LPS_surgery-Healthy_surgery	0	1.16313	-0.32122	2.64748	0.159282	Non-significant	fullANOVA_posthoc	Plasma_heparin
Igsf3	OID05103	Q6ZQA6	Olink Target 96 Mouse Exploratory	var						LPS_surgery_baseline-LPS_surgery	0	0.60039	-0.170478	1.37126	0.163038	Non-significant	fullANOVA_posthoc	Plasma_heparin
Rgma	OID05047	Q6PCX7	Olink Target 96 Mouse Exploratory	var						LPS_surgery_baseline-Healthy_surgery	0	0.504602	-0.143824	1.15303	0.163561	Non-significant	fullANOVA_posthoc	Plasma_heparin
Cpe	OID05029	Q00493	Olink Target 96 Mouse Exploratory	var						LPS_surgery-Healthy_surgery	0	-0.488362	-1.12153	0.144802	0.169156	Non-significant	fullANOVA_posthoc	Plasma_heparin
Cxcl9	OID05093	P18340	Olink Target 96 Mouse Exploratory	var						Healthy_surgery-Healthy_No surgery	0	-1.17268	-2.69501	0.349649	0.169968	Non-significant	fullANOVA_posthoc	Plasma_heparin
Ddah1	OID05087	Q9CWS0	Olink Target 96 Mouse Exploratory	var						Healthy_surgery-Healthy_No surgery	0	-1.39749	-3.21545	0.420455	0.171293	Non-significant	fullANOVA_posthoc	Plasma_heparin
Cdh6	OID05101	P97326	Olink Target 96 Mouse Exploratory	var						LPS_surgery_baseline-Healthy_No surgery	0	-0.647822	-1.49108	0.195431	0.171691	Non-significant	fullANOVA_posthoc	Plasma_heparin
Wfikkn2	OID05069	Q7TQN3	Olink Target 96 Mouse Exploratory	var						LPS_surgery-Healthy_surgery	0	0.31963	-0.0976247	0.736885	0.17354	Non-significant	fullANOVA_posthoc	Plasma_heparin
Clstn2	OID05053	Q9ER65	Olink Target 96 Mouse Exploratory	var						Healthy_surgery-Healthy_No surgery	0	-0.768827	-1.77467	0.237014	0.174945	Non-significant	fullANOVA_posthoc	Plasma_heparin
Tnfrsf12a	OID05089	Q9CR75	Olink Target 96 Mouse Exploratory	var						LPS_surgery_baseline-Healthy_No surgery	0	-1.09002	-2.52107	0.341033	0.177215	Non-significant	fullANOVA_posthoc	Plasma_heparin
Tnfsf12	OID05115	O54907	Olink Target 96 Mouse Exploratory	var						LPS_surgery_baseline-Healthy_surgery	0	-1.21342	-2.81472	0.387886	0.180589	Non-significant	fullANOVA_posthoc	Plasma_heparin
Epo	OID05043	P07321	Olink Target 96 Mouse Exploratory	var						LPS_surgery_baseline-Healthy_surgery	0	-2.38703	-5.55238	0.778316	0.183779	Non-significant	fullANOVA_posthoc	Plasma_heparin
Fstl3	OID05110	Q9EQC7	Olink Target 96 Mouse Exploratory	var						LPS_surgery_baseline-Healthy_surgery	0	1.0358	-0.342634	2.41423	0.186147	Non-significant	fullANOVA_posthoc	Plasma_heparin
Mia	OID05056	Q61865	Olink Target 96 Mouse Exploratory	var						LPS_surgery_baseline-Healthy_No surgery	0	-0.93584	-2.19345	0.321766	0.192704	Non-significant	fullANOVA_posthoc	Plasma_heparin
Cant1	OID05057	Q8VCF1	Olink Target 96 Mouse Exploratory	var						Healthy_surgery-Healthy_No surgery	0	-0.491273	-1.15155	0.169004	0.192798	Non-significant	fullANOVA_posthoc	Plasma_heparin
Qdpr	OID05071	Q8BVI4	Olink Target 96 Mouse Exploratory	var						LPS_surgery-Healthy_No surgery	0	-0.832441	-1.9618	0.296915	0.199216	Non-significant	fullANOVA_posthoc	Plasma_heparin
Tnfsf12	OID05115	O54907	Olink Target 96 Mouse Exploratory	var						LPS_surgery_baseline-Healthy_No surgery	0	-1.36084	-3.20986	0.488188	0.200264	Non-significant	fullANOVA_posthoc	Plasma_heparin
Epcam	OID05078	Q99JW5	Olink Target 96 Mouse Exploratory	var						LPS_surgery_baseline-Healthy_surgery	0	0.433789	-0.15621	1.02379	0.200959	Non-significant	fullANOVA_posthoc	Plasma_heparin
Pak4	OID05106	Q8BTW9	Olink Target 96 Mouse Exploratory	var						Healthy_surgery-Healthy_No surgery	0	-0.73332	-1.7347	0.268062	0.203731	Non-significant	fullANOVA_posthoc	Plasma_heparin
Riox2	OID05076	Q8CD15	Olink Target 96 Mouse Exploratory	var						LPS_surgery_baseline-Healthy_No surgery	0	-1.18795	-2.81134	0.435447	0.204246	Non-significant	fullANOVA_posthoc	Plasma_heparin
Tnr	OID05119	Q8BYI9	Olink Target 96 Mouse Exploratory	var						LPS_surgery-Healthy_surgery	0	0.519232	-0.192161	1.23063	0.206052	Non-significant	fullANOVA_posthoc	Plasma_heparin
Cntn1	OID05052	P12960	Olink Target 96 Mouse Exploratory	var						LPS_surgery_baseline-Healthy_No surgery	0	-0.279328	-0.662049	0.103394	0.206086	Non-significant	fullANOVA_posthoc	Plasma_heparin
Foxo1	OID05035	Q9R1E0	Olink Target 96 Mouse Exploratory	var						LPS_surgery-Healthy_surgery	0	0.312063	-0.116423	0.740548	0.20758	Non-significant	fullANOVA_posthoc	Plasma_heparin
Wfikkn2	OID05069	Q7TQN3	Olink Target 96 Mouse Exploratory	var						LPS_surgery_baseline-Healthy_No surgery	0	-0.42948	-1.01957	0.160607	0.208033	Non-significant	fullANOVA_posthoc	Plasma_heparin
Plxna4	OID05077	Q80UG2	Olink Target 96 Mouse Exploratory	var						LPS_surgery_baseline-Healthy_No surgery	0	-1.02499	-2.45253	0.402558	0.217691	Non-significant	fullANOVA_posthoc	Plasma_heparin
Igsf3	OID05103	Q6ZQA6	Olink Target 96 Mouse Exploratory	var						LPS_surgery-Healthy_surgery	0	0.451334	-0.178077	1.08074	0.218628	Non-significant	fullANOVA_posthoc	Plasma_heparin
Rgma	OID05047	Q6PCX7	Olink Target 96 Mouse Exploratory	var						LPS_surgery_baseline-LPS_surgery	0	-0.464794	-1.11322	0.183633	0.218899	Non-significant	fullANOVA_posthoc	Plasma_heparin
Tnf	OID05122	P06804	Olink Target 96 Mouse Exploratory	var						Healthy_surgery-Healthy_No surgery	0	-0.572391	-1.37894	0.234162	0.226149	Non-significant	fullANOVA_posthoc	Plasma_heparin
Foxo1	OID05035	Q9R1E0	Olink Target 96 Mouse Exploratory	var						LPS_surgery_baseline-LPS_surgery	0	-0.371674	-0.896459	0.153111	0.22763	Non-significant	fullANOVA_posthoc	Plasma_heparin
Gcg	OID05031	P55095	Olink Target 96 Mouse Exploratory	var						LPS_surgery_baseline-Healthy_No surgery	0	-0.68887	-1.67001	0.292272	0.234037	Non-significant	fullANOVA_posthoc	Plasma_heparin
Ppp1r2	OID05060	Q9DCL8	Olink Target 96 Mouse Exploratory	var						LPS_surgery-Healthy_No surgery	0	-0.846326	-2.0537	0.36105	0.23525	Non-significant	fullANOVA_posthoc	Plasma_heparin
Fst	OID05046	P47931	Olink Target 96 Mouse Exploratory	var						LPS_surgery_baseline-LPS_surgery	0	-1.07207	-2.60206	0.45793	0.235531	Non-significant	fullANOVA_posthoc	Plasma_heparin
Qdpr	OID05071	Q8BVI4	Olink Target 96 Mouse Exploratory	var						LPS_surgery_baseline-Healthy_No surgery	0	-0.913083	-2.21715	0.390986	0.236082	Non-significant	fullANOVA_posthoc	Plasma_heparin
Pak4	OID05106	Q8BTW9	Olink Target 96 Mouse Exploratory	var						LPS_surgery_baseline-Healthy_No surgery	0	-0.80197	-1.95827	0.354326	0.243184	Non-significant	fullANOVA_posthoc	Plasma_heparin
Apbb1ip	OID05099	Q8R5A3	Olink Target 96 Mouse Exploratory	var						LPS_surgery_baseline-Healthy_No surgery	0	-0.6949	-1.70109	0.311286	0.246392	Non-significant	fullANOVA_posthoc	Plasma_heparin
Sez6l2	OID05083	Q4V9Z5	Olink Target 96 Mouse Exploratory	var						LPS_surgery_baseline-Healthy_No surgery	0	-0.975598	-2.39961	0.44841	0.252497	Non-significant	fullANOVA_posthoc	Plasma_heparin
Hgf	OID05082	Q08048	Olink Target 96 Mouse Exploratory	var						LPS_surgery_baseline-Healthy_surgery	0	-1.14177	-2.81353	0.529986	0.254881	Non-significant	fullANOVA_posthoc	Plasma_heparin
Ahr	OID05065	P30561	Olink Target 96 Mouse Exploratory	var						LPS_surgery-Healthy_No surgery	0	-0.403996	-0.999364	0.191371	0.259867	Non-significant	fullANOVA_posthoc	Plasma_heparin
Clstn2	OID05053	Q9ER65	Olink Target 96 Mouse Exploratory	var						LPS_surgery-Healthy_No surgery	0	-0.682076	-1.68792	0.323765	0.260381	Non-significant	fullANOVA_posthoc	Plasma_heparin
Casp3	OID05098	P70677	Olink Target 96 Mouse Exploratory	var						LPS_surgery_baseline-Healthy_No surgery	0	-1.97496	-4.90112	0.951195	0.264026	Non-significant	fullANOVA_posthoc	Plasma_heparin
Sez6l2	OID05083	Q4V9Z5	Olink Target 96 Mouse Exploratory	var						LPS_surgery-Healthy_surgery	0	0.676934	-0.329992	1.68386	0.267096	Non-significant	fullANOVA_posthoc	Plasma_heparin
Plxna4	OID05077	Q80UG2	Olink Target 96 Mouse Exploratory	var						LPS_surgery_baseline-LPS_surgery	0	0.829774	-0.406517	2.06606	0.268371	Non-significant	fullANOVA_posthoc	Plasma_heparin
Lpl	OID05109	P11152	Olink Target 96 Mouse Exploratory	var						LPS_surgery_baseline-Healthy_No surgery	0	0.579175	-0.285613	1.44396	0.270063	Non-significant	fullANOVA_posthoc	Plasma_heparin
Adam23	OID05061	Q9R1V7	Olink Target 96 Mouse Exploratory	var						LPS_surgery_baseline-Healthy_No surgery	0	-0.711178	-1.77886	0.35651	0.274342	Non-significant	fullANOVA_posthoc	Plasma_heparin
Il6	OID05039	P08505	Olink Target 96 Mouse Exploratory	var						LPS_surgery_baseline-Healthy_No surgery	0	-0.865865	-2.17716	0.445435	0.281234	Non-significant	fullANOVA_posthoc	Plasma_heparin
Prdx5	OID05040	P99029	Olink Target 96 Mouse Exploratory	var						LPS_surgery_baseline-Healthy_surgery	0	-0.949221	-2.39045	0.492005	0.283271	Non-significant	fullANOVA_posthoc	Plasma_heparin
Fli1	OID05117	P26323	Olink Target 96 Mouse Exploratory	var						LPS_surgery-Healthy_surgery	0	0.467328	-0.252443	1.1871	0.294719	Non-significant	fullANOVA_posthoc	Plasma_heparin
Ppp1r2	OID05060	Q9DCL8	Olink Target 96 Mouse Exploratory	var						LPS_surgery_baseline-LPS_surgery	0	-0.779286	-1.98666	0.42809	0.299502	Non-significant	fullANOVA_posthoc	Plasma_heparin
Wfikkn2	OID05069	Q7TQN3	Olink Target 96 Mouse Exploratory	var						LPS_surgery_baseline-LPS_surgery	0	0.326211	-0.184819	0.837242	0.30849	Non-significant	fullANOVA_posthoc	Plasma_heparin
Csf2	OID05092	P01587	Olink Target 96 Mouse Exploratory	var						Healthy_surgery-Healthy_No surgery	0	-0.557808	-1.43209	0.316471	0.308898	Non-significant	fullANOVA_posthoc	Plasma_heparin
Dlk1	OID05064	Q09163	Olink Target 96 Mouse Exploratory	var						LPS_surgery_baseline-Healthy_No surgery	0	-0.680625	-1.75017	0.38892	0.311017	Non-significant	fullANOVA_posthoc	Plasma_heparin
Riox2	OID05076	Q8CD15	Olink Target 96 Mouse Exploratory	var						LPS_surgery_baseline-Healthy_surgery	0	0.893476	-0.512424	2.29938	0.31211	Non-significant	fullANOVA_posthoc	Plasma_heparin
Ahr	OID05065	P30561	Olink Target 96 Mouse Exploratory	var						LPS_surgery-Healthy_surgery	0	0.304916	-0.181199	0.791032	0.322876	Non-significant	fullANOVA_posthoc	Plasma_heparin
Apbb1ip	OID05099	Q8R5A3	Olink Target 96 Mouse Exploratory	var						Healthy_surgery-Healthy_No surgery	0	-0.545094	-1.41648	0.326289	0.325119	Non-significant	fullANOVA_posthoc	Plasma_heparin
Tnf	OID05122	P06804	Olink Target 96 Mouse Exploratory	var						LPS_surgery_baseline-Healthy_No surgery	0	-0.578205	-1.50953	0.353123	0.331383	Non-significant	fullANOVA_posthoc	Plasma_heparin
Mia	OID05056	Q61865	Olink Target 96 Mouse Exploratory	var						LPS_surgery_baseline-Healthy_surgery	0	0.675978	-0.413142	1.7651	0.331617	Non-significant	fullANOVA_posthoc	Plasma_heparin
Ghrl	OID05108	Q9EQX0	Olink Target 96 Mouse Exploratory	var						LPS_surgery_baseline-Healthy_surgery	0	0.559675	-0.346371	1.46572	0.335582	Non-significant	fullANOVA_posthoc	Plasma_heparin
Dlk1	OID05064	Q09163	Olink Target 96 Mouse Exploratory	var						LPS_surgery_baseline-LPS_surgery	0	0.57132	-0.354934	1.49757	0.336803	Non-significant	fullANOVA_posthoc	Plasma_heparin
Adam23	OID05061	Q9R1V7	Olink Target 96 Mouse Exploratory	var						LPS_surgery-Healthy_surgery	0	0.463911	-0.291058	1.21888	0.339959	Non-significant	fullANOVA_posthoc	Plasma_heparin
Cxcl1	OID05105	P12850	Olink Target 96 Mouse Exploratory	var						LPS_surgery_baseline-Healthy_No surgery	0	-1.08903	-2.86457	0.686496	0.341483	Non-significant	fullANOVA_posthoc	Plasma_heparin
Tnfrsf12a	OID05089	Q9CR75	Olink Target 96 Mouse Exploratory	var						LPS_surgery-Healthy_No surgery	0	0.756288	-0.483038	1.99561	0.345744	Non-significant	fullANOVA_posthoc	Plasma_heparin
Il10	OID05088	P18893	Olink Target 96 Mouse Exploratory	var						LPS_surgery-Healthy_No surgery	0	0.491725	-0.316107	1.29956	0.347866	Non-significant	fullANOVA_posthoc	Plasma_heparin
Fli1	OID05117	P26323	Olink Target 96 Mouse Exploratory	var						LPS_surgery-Healthy_No surgery	0	-0.535005	-1.41654	0.346531	0.350345	Non-significant	fullANOVA_posthoc	Plasma_heparin
Plin1	OID05068	Q8CGN5	Olink Target 96 Mouse Exploratory	var						LPS_surgery_baseline-Healthy_surgery	0	-0.617594	-1.63678	0.401596	0.351641	Non-significant	fullANOVA_posthoc	Plasma_heparin
Tgfbr3	OID05104	O88393	Olink Target 96 Mouse Exploratory	var						LPS_surgery_baseline-LPS_surgery	0	0.09408	-0.062506	0.250666	0.358816	Non-significant	fullANOVA_posthoc	Plasma_heparin
Cntn4	OID05107	Q69Z26	Olink Target 96 Mouse Exploratory	var						LPS_surgery_baseline-Healthy_No surgery	0	-0.410115	-1.10141	0.281176	0.36951	Non-significant	fullANOVA_posthoc	Plasma_heparin
Dll1	OID05086	Q61483	Olink Target 96 Mouse Exploratory	var						LPS_surgery_baseline-Healthy_No surgery	0	-0.458043	-1.24479	0.328706	0.385475	Non-significant	fullANOVA_posthoc	Plasma_heparin
Pak4	OID05106	Q8BTW9	Olink Target 96 Mouse Exploratory	var						LPS_surgery-Healthy_No surgery	0	-0.575026	-1.57641	0.426355	0.397194	Non-significant	fullANOVA_posthoc	Plasma_heparin
Erbb4	OID05075	Q61527	Olink Target 96 Mouse Exploratory	var						LPS_surgery_baseline-LPS_surgery	0	-0.332924	-0.918428	0.252581	0.405577	Non-significant	fullANOVA_posthoc	Plasma_heparin
Pla2g4a	OID05038	P47713	Olink Target 96 Mouse Exploratory	var						LPS_surgery_baseline-Healthy_No surgery	0	-0.793095	-2.19041	0.604218	0.407114	Non-significant	fullANOVA_posthoc	Plasma_heparin
Pla2g4a	OID05038	P47713	Olink Target 96 Mouse Exploratory	var						LPS_surgery-Healthy_No surgery	0	0.682608	-0.527501	1.89272	0.412384	Non-significant	fullANOVA_posthoc	Plasma_heparin
Il17f	OID05096	Q7TNI7	Olink Target 96 Mouse Exploratory	var						LPS_surgery_baseline-Healthy_No surgery	0	-0.568808	-1.57868	0.44106	0.413652	Non-significant	fullANOVA_posthoc	Plasma_heparin
Cxcl9	OID05093	P18340	Olink Target 96 Mouse Exploratory	var						LPS_surgery_baseline-Healthy_No surgery	0	-0.980943	-2.73878	0.776894	0.421575	Non-significant	fullANOVA_posthoc	Plasma_heparin
Fas	OID05074	P25446	Olink Target 96 Mouse Exploratory	var						LPS_surgery-Healthy_No surgery	0	-0.358266	-1.00188	0.285344	0.4237	Non-significant	fullANOVA_posthoc	Plasma_heparin
Epcam	OID05078	Q99JW5	Olink Target 96 Mouse Exploratory	var						LPS_surgery-Healthy_surgery	0	-0.265679	-0.747411	0.216053	0.43161	Non-significant	fullANOVA_posthoc	Plasma_heparin
Kitlg	OID05058	P20826	Olink Target 96 Mouse Exploratory	var						LPS_surgery_baseline-LPS_surgery	0	-0.327266	-0.92353	0.268998	0.435706	Non-significant	fullANOVA_posthoc	Plasma_heparin
Nadk	OID05048	P58058	Olink Target 96 Mouse Exploratory	var						LPS_surgery-Healthy_No surgery	0	-0.496636	-1.40791	0.414633	0.441724	Non-significant	fullANOVA_posthoc	Plasma_heparin
Cntn1	OID05052	P12960	Olink Target 96 Mouse Exploratory	var						LPS_surgery-Healthy_surgery	0	-0.147389	-0.418014	0.123236	0.442302	Non-significant	fullANOVA_posthoc	Plasma_heparin
Fas	OID05074	P25446	Olink Target 96 Mouse Exploratory	var						LPS_surgery_baseline-Healthy_No surgery	0	-0.403675	-1.14685	0.339503	0.444568	Non-significant	fullANOVA_posthoc	Plasma_heparin
Dll1	OID05086	Q61483	Olink Target 96 Mouse Exploratory	var						LPS_surgery_baseline-LPS_surgery	0	-0.368275	-1.04962	0.313069	0.448742	Non-significant	fullANOVA_posthoc	Plasma_heparin
Parp1	OID05121	P11103	Olink Target 96 Mouse Exploratory	var						LPS_surgery_baseline-Healthy_surgery	0	-1.01115	-2.89649	0.87419	0.455347	Non-significant	fullANOVA_posthoc	Plasma_heparin
Eda2r	OID05113	Q8BX35	Olink Target 96 Mouse Exploratory	var						LPS_surgery_baseline-Healthy_surgery	0	-0.548145	-1.57086	0.474573	0.455906	Non-significant	fullANOVA_posthoc	Plasma_heparin
Prdx5	OID05040	P99029	Olink Target 96 Mouse Exploratory	var						Healthy_surgery-Healthy_No surgery	0	0.772351	-0.668875	2.21358	0.456017	Non-significant	fullANOVA_posthoc	Plasma_heparin
Vegfd	OID05120	P97946	Olink Target 96 Mouse Exploratory	var						LPS_surgery_baseline-Healthy_surgery	0	0.28599	-0.255313	0.827293	0.468044	Non-significant	fullANOVA_posthoc	Plasma_heparin
Csf2	OID05092	P01587	Olink Target 96 Mouse Exploratory	var						LPS_surgery_baseline-Healthy_No surgery	0	-0.52662	-1.53615	0.482909	0.478781	Non-significant	fullANOVA_posthoc	Plasma_heparin
Ddah1	OID05087	Q9CWS0	Olink Target 96 Mouse Exploratory	var						LPS_surgery_baseline-Healthy_No surgery	0	-1.09285	-3.19203	1.00634	0.480467	Non-significant	fullANOVA_posthoc	Plasma_heparin
Il10	OID05088	P18893	Olink Target 96 Mouse Exploratory	var						LPS_surgery_baseline-Healthy_No surgery	0	-0.483075	-1.41588	0.449729	0.48488	Non-significant	fullANOVA_posthoc	Plasma_heparin
Plxna4	OID05077	Q80UG2	Olink Target 96 Mouse Exploratory	var						LPS_surgery-Healthy_surgery	0	-0.517558	-1.52698	0.491869	0.493246	Non-significant	fullANOVA_posthoc	Plasma_heparin
Il5	OID05112	P04401	Olink Target 96 Mouse Exploratory	var						LPS_surgery_baseline-Healthy_No surgery	0	-0.735605	-2.17865	0.707441	0.498085	Non-significant	fullANOVA_posthoc	Plasma_heparin
Tnf	OID05122	P06804	Olink Target 96 Mouse Exploratory	var						LPS_surgery-Healthy_No surgery	0	0.407849	-0.398705	1.2144	0.504783	Non-significant	fullANOVA_posthoc	Plasma_heparin
Tnni3	OID05049	P48787	Olink Target 96 Mouse Exploratory	var						LPS_surgery_baseline-Healthy_No surgery	0	-1.43901	-4.28925	1.41123	0.506087	Non-significant	fullANOVA_posthoc	Plasma_heparin
Gdnf	OID05032	P48540	Olink Target 96 Mouse Exploratory	var						LPS_surgery_baseline-Healthy_surgery	0	-0.835346	-2.49125	0.82056	0.50676	Non-significant	fullANOVA_posthoc	Plasma_heparin
Crim1	OID05080	Q9JLL0	Olink Target 96 Mouse Exploratory	var						LPS_surgery_baseline-Healthy_surgery	0	0.5736	-0.566325	1.71352	0.508854	Non-significant	fullANOVA_posthoc	Plasma_heparin
Fstl3	OID05110	Q9EQC7	Olink Target 96 Mouse Exploratory	var						Healthy_surgery-Healthy_No surgery	0	-0.689969	-2.0684	0.688464	0.513211	Non-significant	fullANOVA_posthoc	Plasma_heparin
Adam23	OID05061	Q9R1V7	Olink Target 96 Mouse Exploratory	var						LPS_surgery-Healthy_No surgery	0	-0.460891	-1.38554	0.463753	0.516666	Non-significant	fullANOVA_posthoc	Plasma_heparin
Sez6l2	OID05083	Q4V9Z5	Olink Target 96 Mouse Exploratory	var						LPS_surgery_baseline-LPS_surgery	0	0.613074	-0.620153	1.8463	0.518853	Non-significant	fullANOVA_posthoc	Plasma_heparin
Eno2	OID05067	P17183	Olink Target 96 Mouse Exploratory	var						LPS_surgery_baseline-Healthy_surgery	0	0.4047	-0.413301	1.2227	0.522806	Non-significant	fullANOVA_posthoc	Plasma_heparin
Map2k6	OID05094	P70236	Olink Target 96 Mouse Exploratory	var						LPS_surgery_baseline-Healthy_surgery	0	0.851051	-0.873465	2.57557	0.524864	Non-significant	fullANOVA_posthoc	Plasma_heparin
Il17f	OID05096	Q7TNI7	Olink Target 96 Mouse Exploratory	var						Healthy_surgery-Healthy_No surgery	0	-0.430256	-1.30483	0.444315	0.527419	Non-significant	fullANOVA_posthoc	Plasma_heparin
Acvrl1	OID05090	Q61288	Olink Target 96 Mouse Exploratory	var						LPS_surgery_baseline-Healthy_surgery	0	-0.970236	-2.96602	1.02554	0.537105	Non-significant	fullANOVA_posthoc	Plasma_heparin
Tnr	OID05119	Q8BYI9	Olink Target 96 Mouse Exploratory	var						LPS_surgery_baseline-LPS_surgery	0	0.421994	-0.449282	1.29327	0.540116	Non-significant	fullANOVA_posthoc	Plasma_heparin
Tgfbr3	OID05104	O88393	Olink Target 96 Mouse Exploratory	var						LPS_surgery-Healthy_surgery	0	-0.0611613	-0.189013	0.0666906	0.550097	Non-significant	fullANOVA_posthoc	Plasma_heparin
Matn2	OID05028	O08746	Olink Target 96 Mouse Exploratory	var						LPS_surgery_baseline-LPS_surgery	0	0.556769	-0.612629	1.72617	0.553888	Non-significant	fullANOVA_posthoc	Plasma_heparin
Ca13	OID05055	Q9D6N1	Olink Target 96 Mouse Exploratory	var						LPS_surgery_baseline-Healthy_No surgery	0	-0.729185	-2.26235	0.803982	0.554742	Non-significant	fullANOVA_posthoc	Plasma_heparin
Ddah1	OID05087	Q9CWS0	Olink Target 96 Mouse Exploratory	var						LPS_surgery_baseline-LPS_surgery	0	-0.85848	-2.67643	0.95947	0.560426	Non-significant	fullANOVA_posthoc	Plasma_heparin
Csf2	OID05092	P01587	Olink Target 96 Mouse Exploratory	var						LPS_surgery-Healthy_No surgery	0	-0.412584	-1.28686	0.461694	0.560948	Non-significant	fullANOVA_posthoc	Plasma_heparin
Acvrl1	OID05090	Q61288	Olink Target 96 Mouse Exploratory	var						LPS_surgery-Healthy_surgery	0	-0.762801	-2.39235	0.866746	0.567357	Non-significant	fullANOVA_posthoc	Plasma_heparin
Itgb1bp2	OID05095	Q9R000	Olink Target 96 Mouse Exploratory	var						LPS_surgery-Healthy_No surgery	0	0.70839	-0.805867	2.22265	0.56785	Non-significant	fullANOVA_posthoc	Plasma_heparin
Ghrl	OID05108	Q9EQX0	Olink Target 96 Mouse Exploratory	var						LPS_surgery-Healthy_surgery	0	0.345565	-0.394218	1.08535	0.569025	Non-significant	fullANOVA_posthoc	Plasma_heparin
Mia	OID05056	Q61865	Olink Target 96 Mouse Exploratory	var						LPS_surgery_baseline-LPS_surgery	0	0.505679	-0.58344	1.5948	0.573773	Non-significant	fullANOVA_posthoc	Plasma_heparin
Snap29	OID05051	Q9ERB0	Olink Target 96 Mouse Exploratory	var						LPS_surgery_baseline-LPS_surgery	0	0.552226	-0.664478	1.76893	0.591391	Non-significant	fullANOVA_posthoc	Plasma_heparin
Ccl20	OID05116	O89093	Olink Target 96 Mouse Exploratory	var						LPS_surgery_baseline-Healthy_No surgery	0	-0.74775	-2.39697	0.901466	0.592192	Non-significant	fullANOVA_posthoc	Plasma_heparin
Il10	OID05088	P18893	Olink Target 96 Mouse Exploratory	var						LPS_surgery_baseline-Healthy_surgery	0	0.366239	-0.441593	1.17407	0.592254	Non-significant	fullANOVA_posthoc	Plasma_heparin
Tgfb1	OID05037	P04202	Olink Target 96 Mouse Exploratory	var						LPS_surgery_baseline-LPS_surgery	0	-0.411645	-1.32027	0.49698	0.592793	Non-significant	fullANOVA_posthoc	Plasma_heparin
Clstn2	OID05053	Q9ER65	Olink Target 96 Mouse Exploratory	var						LPS_surgery_baseline-Healthy_No surgery	0	-0.520115	-1.68156	0.64133	0.601632	Non-significant	fullANOVA_posthoc	Plasma_heparin
Parp1	OID05121	P11103	Olink Target 96 Mouse Exploratory	var						LPS_surgery_baseline-Healthy_No surgery	0	-0.966345	-3.14335	1.21066	0.60828	Non-significant	fullANOVA_posthoc	Plasma_heparin
Il5	OID05112	P04401	Olink Target 96 Mouse Exploratory	var						LPS_surgery-Healthy_No surgery	0	-0.544201	-1.79392	0.705514	0.622534	Non-significant	fullANOVA_posthoc	Plasma_heparin
Gfra1	OID05059	P97785	Olink Target 96 Mouse Exploratory	var						LPS_surgery_baseline-Healthy_surgery	0	0.465666	-0.611531	1.54286	0.627885	Non-significant	fullANOVA_posthoc	Plasma_heparin
Dctn2	OID05111	Q99KJ8	Olink Target 96 Mouse Exploratory	var						LPS_surgery_baseline-Healthy_surgery	0	-0.963052	-3.19614	1.27003	0.629623	Non-significant	fullANOVA_posthoc	Plasma_heparin
Vsig2	OID05081	Q9Z109	Olink Target 96 Mouse Exploratory	var						LPS_surgery-Healthy_surgery	0	-0.313145	-1.04139	0.415104	0.631764	Non-significant	fullANOVA_posthoc	Plasma_heparin
Dlk1	OID05064	Q09163	Olink Target 96 Mouse Exploratory	var						LPS_surgery-Healthy_surgery	0	0.323035	-0.433248	1.07932	0.636594	Non-significant	fullANOVA_posthoc	Plasma_heparin
Tnfrsf11b	OID05036	O08712	Olink Target 96 Mouse Exploratory	var						LPS_surgery_baseline-Healthy_No surgery	0	-0.369648	-1.23699	0.497691	0.638194	Non-significant	fullANOVA_posthoc	Plasma_heparin
Ca13	OID05055	Q9D6N1	Olink Target 96 Mouse Exploratory	var						LPS_surgery_baseline-LPS_surgery	0	0.55569	-0.772072	1.88345	0.651106	Non-significant	fullANOVA_posthoc	Plasma_heparin
Nadk	OID05048	P58058	Olink Target 96 Mouse Exploratory	var						LPS_surgery_baseline-Healthy_surgery	0	-0.380761	-1.29203	0.530508	0.652249	Non-significant	fullANOVA_posthoc	Plasma_heparin
Casp3	OID05098	P70677	Olink Target 96 Mouse Exploratory	var						LPS_surgery_baseline-Healthy_surgery	0	1.05253	-1.4816	3.58666	0.656435	Non-significant	fullANOVA_posthoc	Plasma_heparin
Erbb4	OID05075	Q61527	Olink Target 96 Mouse Exploratory	var						LPS_surgery-Healthy_No surgery	0	0.242644	-0.342861	0.828148	0.657985	Non-significant	fullANOVA_posthoc	Plasma_heparin
Wisp1	OID05100	O54775	Olink Target 96 Mouse Exploratory	var						LPS_surgery_baseline-LPS_surgery	0	0.380671	-0.54647	1.30781	0.664403	Non-significant	fullANOVA_posthoc	Plasma_heparin
Clmp	OID05027	Q8R373	Olink Target 96 Mouse Exploratory	var						LPS_surgery_baseline-Healthy_surgery	0	0.450884	-0.670493	1.57226	0.678585	Non-significant	fullANOVA_posthoc	Plasma_heparin
Fli1	OID05117	P26323	Olink Target 96 Mouse Exploratory	var						LPS_surgery_baseline-LPS_surgery	0	-0.350218	-1.23175	0.531318	0.686544	Non-significant	fullANOVA_posthoc	Plasma_heparin
Tnr	OID05119	Q8BYI9	Olink Target 96 Mouse Exploratory	var						LPS_surgery-Healthy_No surgery	0	-0.345146	-1.21642	0.526129	0.688433	Non-significant	fullANOVA_posthoc	Plasma_heparin
Fstl3	OID05110	Q9EQC7	Olink Target 96 Mouse Exploratory	var						LPS_surgery-Healthy_No surgery	0	0.53795	-0.840483	1.91638	0.698119	Non-significant	fullANOVA_posthoc	Plasma_heparin
Dctn2	OID05111	Q99KJ8	Olink Target 96 Mouse Exploratory	var						LPS_surgery_baseline-Healthy_No surgery	0	-1.00606	-3.58461	1.57248	0.698274	Non-significant	fullANOVA_posthoc	Plasma_heparin
Il6	OID05039	P08505	Olink Target 96 Mouse Exploratory	var						Healthy_surgery-Healthy_No surgery	0	0.442574	-0.693045	1.57819	0.699008	Non-significant	fullANOVA_posthoc	Plasma_heparin
Tpp1	OID05118	O89023	Olink Target 96 Mouse Exploratory	var						LPS_surgery_baseline-Healthy_surgery	0	-0.221873	-0.805485	0.36174	0.714599	Non-significant	fullANOVA_posthoc	Plasma_heparin
Vsig2	OID05081	Q9Z109	Olink Target 96 Mouse Exploratory	var						LPS_surgery_baseline-LPS_surgery	0	0.335962	-0.555957	1.22788	0.720262	Non-significant	fullANOVA_posthoc	Plasma_heparin
Il5	OID05112	P04401	Olink Target 96 Mouse Exploratory	var						LPS_surgery_baseline-Healthy_surgery	0	-0.46587	-1.71558	0.783845	0.726532	Non-significant	fullANOVA_posthoc	Plasma_heparin
Eda2r	OID05113	Q8BX35	Olink Target 96 Mouse Exploratory	var						LPS_surgery_baseline-Healthy_No surgery	0	-0.43549	-1.61642	0.745443	0.732958	Non-significant	fullANOVA_posthoc	Plasma_heparin
Tgfb1	OID05037	P04202	Olink Target 96 Mouse Exploratory	var						LPS_surgery_baseline-Healthy_surgery	0	-0.334701	-1.24333	0.573924	0.733609	Non-significant	fullANOVA_posthoc	Plasma_heparin
Itgb1bp2	OID05095	Q9R000	Olink Target 96 Mouse Exploratory	var						LPS_surgery_baseline-Healthy_No surgery	0	-0.643565	-2.39208	1.10495	0.734081	Non-significant	fullANOVA_posthoc	Plasma_heparin
Ntf3	OID05114	P20181	Olink Target 96 Mouse Exploratory	var						Healthy_surgery-Healthy_No surgery	0	-0.286392	-1.07364	0.500856	0.740874	Non-significant	fullANOVA_posthoc	Plasma_heparin
Yes1	OID05033	Q04736	Olink Target 96 Mouse Exploratory	var						LPS_surgery_baseline-Healthy_surgery	0	0.392494	-0.694053	1.47904	0.744917	Non-significant	fullANOVA_posthoc	Plasma_heparin
Gfra1	OID05059	P97785	Olink Target 96 Mouse Exploratory	var						LPS_surgery_baseline-LPS_surgery	0	0.386366	-0.690831	1.46356	0.748932	Non-significant	fullANOVA_posthoc	Plasma_heparin
Cant1	OID05057	Q8VCF1	Olink Target 96 Mouse Exploratory	var						LPS_surgery_baseline-Healthy_surgery	0	-0.235723	-0.895999	0.424554	0.751551	Non-significant	fullANOVA_posthoc	Plasma_heparin
Notch3	OID05050	Q61982	Olink Target 96 Mouse Exploratory	var						LPS_surgery-Healthy_surgery	0	0.199121	-0.363482	0.761725	0.75635	Non-significant	fullANOVA_posthoc	Plasma_heparin
Ca13	OID05055	Q9D6N1	Olink Target 96 Mouse Exploratory	var						LPS_surgery_baseline-Healthy_surgery	0	0.468069	-0.859693	1.79583	0.75853	Non-significant	fullANOVA_posthoc	Plasma_heparin
S100a4	OID05054	P07091	Olink Target 96 Mouse Exploratory	var						LPS_surgery_baseline-Healthy_No surgery	0	-0.45516	-1.74985	0.839527	0.760025	Non-significant	fullANOVA_posthoc	Plasma_heparin
Epo	OID05043	P07321	Olink Target 96 Mouse Exploratory	var						Healthy_surgery-Healthy_No surgery	0	1.10967	-2.05567	4.27502	0.761556	Non-significant	fullANOVA_posthoc	Plasma_heparin
Epo	OID05043	P07321	Olink Target 96 Mouse Exploratory	var						LPS_surgery_baseline-Healthy_No surgery	0	-1.27736	-4.93239	2.37767	0.763238	Non-significant	fullANOVA_posthoc	Plasma_heparin
Cntn4	OID05107	Q69Z26	Olink Target 96 Mouse Exploratory	var						LPS_surgery-Healthy_surgery	0	0.170825	-0.317992	0.659642	0.763258	Non-significant	fullANOVA_posthoc	Plasma_heparin
Cdh6	OID05101	P97326	Olink Target 96 Mouse Exploratory	var						LPS_surgery-Healthy_surgery	0	0.207756	-0.388514	0.804027	0.76486	Non-significant	fullANOVA_posthoc	Plasma_heparin
Il1a	OID05084	P01582	Olink Target 96 Mouse Exploratory	var						LPS_surgery-Healthy_surgery	0	-0.13305	-0.516151	0.250051	0.766594	Non-significant	fullANOVA_posthoc	Plasma_heparin
Map2k6	OID05094	P70236	Olink Target 96 Mouse Exploratory	var						LPS_surgery_baseline-LPS_surgery	0	-0.593514	-2.31803	1.131	0.771388	Non-significant	fullANOVA_posthoc	Plasma_heparin
Il1a	OID05084	P01582	Olink Target 96 Mouse Exploratory	var						LPS_surgery_baseline-LPS_surgery	0	0.160555	-0.308646	0.629756	0.774391	Non-significant	fullANOVA_posthoc	Plasma_heparin
Itgb6	OID05062	Q9Z0T9	Olink Target 96 Mouse Exploratory	var						LPS_surgery_baseline-Healthy_No surgery	0	-0.64232	-2.54897	1.26433	0.782388	Non-significant	fullANOVA_posthoc	Plasma_heparin
Acvrl1	OID05090	Q61288	Olink Target 96 Mouse Exploratory	var						LPS_surgery_baseline-Healthy_No surgery	0	-0.77511	-3.07964	1.52942	0.783201	Non-significant	fullANOVA_posthoc	Plasma_heparin
Ccl20	OID05116	O89093	Olink Target 96 Mouse Exploratory	var						Healthy_surgery-Healthy_No surgery	0	-0.476304	-1.90457	0.951959	0.787463	Non-significant	fullANOVA_posthoc	Plasma_heparin
Fas	OID05074	P25446	Olink Target 96 Mouse Exploratory	var						LPS_surgery-Healthy_surgery	0	0.171478	-0.354028	0.696983	0.798033	Non-significant	fullANOVA_posthoc	Plasma_heparin
Tpp1	OID05118	O89023	Olink Target 96 Mouse Exploratory	var						LPS_surgery_baseline-LPS_surgery	0	-0.186636	-0.770249	0.396976	0.807455	Non-significant	fullANOVA_posthoc	Plasma_heparin
Kitlg	OID05058	P20826	Olink Target 96 Mouse Exploratory	var						LPS_surgery_baseline-Healthy_surgery	0	-0.182431	-0.778695	0.413833	0.82688	Non-significant	fullANOVA_posthoc	Plasma_heparin
Flrt2	OID05070	Q8BLU0	Olink Target 96 Mouse Exploratory	var						LPS_surgery_baseline-Healthy_surgery	0	0.156281	-0.355197	0.66776	0.827442	Non-significant	fullANOVA_posthoc	Plasma_heparin
Rgma	OID05047	Q6PCX7	Olink Target 96 Mouse Exploratory	var						LPS_surgery-Healthy_No surgery	0	-0.197851	-0.846278	0.450575	0.828022	Non-significant	fullANOVA_posthoc	Plasma_heparin
Ahr	OID05065	P30561	Olink Target 96 Mouse Exploratory	var						LPS_surgery_baseline-LPS_surgery	0	-0.181546	-0.776914	0.413821	0.828287	Non-significant	fullANOVA_posthoc	Plasma_heparin
Itgb6	OID05062	Q9Z0T9	Olink Target 96 Mouse Exploratory	var						LPS_surgery-Healthy_No surgery	0	-0.498534	-2.14974	1.15267	0.832387	Non-significant	fullANOVA_posthoc	Plasma_heparin
Kitlg	OID05058	P20826	Olink Target 96 Mouse Exploratory	var						LPS_surgery-Healthy_surgery	0	0.144835	-0.342013	0.631683	0.838339	Non-significant	fullANOVA_posthoc	Plasma_heparin
Yes1	OID05033	Q04736	Olink Target 96 Mouse Exploratory	var						LPS_surgery-Healthy_No surgery	0	0.316012	-0.770535	1.40256	0.847114	Non-significant	fullANOVA_posthoc	Plasma_heparin
Acvrl1	OID05090	Q61288	Olink Target 96 Mouse Exploratory	var						LPS_surgery-Healthy_No surgery	0	-0.567675	-2.56345	1.4281	0.855353	Non-significant	fullANOVA_posthoc	Plasma_heparin
Adam23	OID05061	Q9R1V7	Olink Target 96 Mouse Exploratory	var						LPS_surgery_baseline-LPS_surgery	0	-0.250286	-1.17493	0.674358	0.872341	Non-significant	fullANOVA_posthoc	Plasma_heparin
Il5	OID05112	P04401	Olink Target 96 Mouse Exploratory	var						LPS_surgery-Healthy_surgery	0	-0.274466	-1.29485	0.745922	0.874373	Non-significant	fullANOVA_posthoc	Plasma_heparin
Tpp1	OID05118	O89023	Olink Target 96 Mouse Exploratory	var						Healthy_surgery-Healthy_No surgery	0	0.15541	-0.428202	0.739022	0.877557	Non-significant	fullANOVA_posthoc	Plasma_heparin
Tnni3	OID05049	P48787	Olink Target 96 Mouse Exploratory	var						Healthy_surgery-Healthy_No surgery	0	0.648089	-1.82029	3.11647	0.881907	Non-significant	fullANOVA_posthoc	Plasma_heparin
Tnfrsf11b	OID05036	O08712	Olink Target 96 Mouse Exploratory	var						LPS_surgery_baseline-Healthy_surgery	0	-0.194516	-0.945653	0.556621	0.886021	Non-significant	fullANOVA_posthoc	Plasma_heparin
Plxna4	OID05077	Q80UG2	Olink Target 96 Mouse Exploratory	var						LPS_surgery_baseline-Healthy_surgery	0	0.312216	-0.924074	1.54851	0.89319	Non-significant	fullANOVA_posthoc	Plasma_heparin
Ccl2	OID05066	P10148	Olink Target 96 Mouse Exploratory	var						LPS_surgery-Healthy_No surgery	0	-0.080625	-0.402534	0.241284	0.895467	Non-significant	fullANOVA_posthoc	Plasma_heparin
Gdnf	OID05032	P48540	Olink Target 96 Mouse Exploratory	var						LPS_surgery_baseline-Healthy_No surgery	0	-0.478712	-2.39079	1.43336	0.895572	Non-significant	fullANOVA_posthoc	Plasma_heparin
Itgb1bp2	OID05095	Q9R000	Olink Target 96 Mouse Exploratory	var						LPS_surgery_baseline-Healthy_surgery	0	-0.37688	-1.89114	1.13738	0.897167	Non-significant	fullANOVA_posthoc	Plasma_heparin
Casp3	OID05098	P70677	Olink Target 96 Mouse Exploratory	var						LPS_surgery-Healthy_surgery	0	0.513636	-1.55547	2.58274	0.897864	Non-significant	fullANOVA_posthoc	Plasma_heparin
Clstn2	OID05053	Q9ER65	Olink Target 96 Mouse Exploratory	var						LPS_surgery_baseline-Healthy_surgery	0	0.248713	-0.757129	1.25455	0.898905	Non-significant	fullANOVA_posthoc	Plasma_heparin
Itgb6	OID05062	Q9Z0T9	Olink Target 96 Mouse Exploratory	var						Healthy_surgery-Healthy_No surgery	0	-0.408257	-2.05946	1.24295	0.898926	Non-significant	fullANOVA_posthoc	Plasma_heparin
Il1b	OID05097	P10749	Olink Target 96 Mouse Exploratory	var						Healthy_surgery-Healthy_No surgery	0	0.114867	-0.361892	0.591627	0.905556	Non-significant	fullANOVA_posthoc	Plasma_heparin
Ghrl	OID05108	Q9EQX0	Olink Target 96 Mouse Exploratory	var						LPS_surgery_baseline-LPS_surgery	0	0.21411	-0.691936	1.12016	0.91026	Non-significant	fullANOVA_posthoc	Plasma_heparin
Apbb1ip	OID05099	Q8R5A3	Olink Target 96 Mouse Exploratory	var						LPS_surgery-Healthy_No surgery	0	0.20427	-0.667113	1.07565	0.91215	Non-significant	fullANOVA_posthoc	Plasma_heparin
Tnfrsf11b	OID05036	O08712	Olink Target 96 Mouse Exploratory	var						Healthy_surgery-Healthy_No surgery	0	-0.175131	-0.926268	0.576006	0.913402	Non-significant	fullANOVA_posthoc	Plasma_heparin
Adam23	OID05061	Q9R1V7	Olink Target 96 Mouse Exploratory	var						LPS_surgery_baseline-Healthy_surgery	0	0.213625	-0.711019	1.13827	0.915478	Non-significant	fullANOVA_posthoc	Plasma_heparin
Pak4	OID05106	Q8BTW9	Olink Target 96 Mouse Exploratory	var						LPS_surgery_baseline-LPS_surgery	0	-0.226944	-1.22833	0.774438	0.919705	Non-significant	fullANOVA_posthoc	Plasma_heparin
Ntf3	OID05114	P20181	Olink Target 96 Mouse Exploratory	var						LPS_surgery_baseline-Healthy_No surgery	0	-0.200445	-1.10948	0.708591	0.925392	Non-significant	fullANOVA_posthoc	Plasma_heparin
Fstl3	OID05110	Q9EQC7	Olink Target 96 Mouse Exploratory	var						LPS_surgery_baseline-Healthy_No surgery	0	0.34583	-1.24585	1.93751	0.928297	Non-significant	fullANOVA_posthoc	Plasma_heparin
Pdgfb	OID05102	P31240	Olink Target 96 Mouse Exploratory	var						LPS_surgery_baseline-Healthy_surgery	0	-0.308595	-1.73395	1.11676	0.928981	Non-significant	fullANOVA_posthoc	Plasma_heparin
Il5	OID05112	P04401	Olink Target 96 Mouse Exploratory	var						Healthy_surgery-Healthy_No surgery	0	-0.269735	-1.51945	0.97998	0.92957	Non-significant	fullANOVA_posthoc	Plasma_heparin
Gdnf	OID05032	P48540	Olink Target 96 Mouse Exploratory	var						Healthy_surgery-Healthy_No surgery	0	0.356634	-1.29927	2.01254	0.92998	Non-significant	fullANOVA_posthoc	Plasma_heparin
Casp3	OID05098	P70677	Olink Target 96 Mouse Exploratory	var						LPS_surgery_baseline-LPS_surgery	0	0.538895	-1.99523	3.07302	0.932343	Non-significant	fullANOVA_posthoc	Plasma_heparin
Tgfbr3	OID05104	O88393	Olink Target 96 Mouse Exploratory	var						LPS_surgery_baseline-Healthy_surgery	0	0.0329187	-0.123667	0.189505	0.934417	Non-significant	fullANOVA_posthoc	Plasma_heparin
Ahr	OID05065	P30561	Olink Target 96 Mouse Exploratory	var						LPS_surgery_baseline-Healthy_surgery	0	0.12337	-0.471997	0.718737	0.93694	Non-significant	fullANOVA_posthoc	Plasma_heparin
Fst	OID05046	P47931	Olink Target 96 Mouse Exploratory	var						Healthy_surgery-Healthy_No surgery	0	0.317011	-1.21299	1.84701	0.936956	Non-significant	fullANOVA_posthoc	Plasma_heparin
Fst	OID05046	P47931	Olink Target 96 Mouse Exploratory	var						LPS_surgery_baseline-Healthy_No surgery	0	0.36504	-1.40165	2.13173	0.93743	Non-significant	fullANOVA_posthoc	Plasma_heparin
Tpp1	OID05118	O89023	Olink Target 96 Mouse Exploratory	var						LPS_surgery-Healthy_No surgery	0	0.120174	-0.463439	0.703786	0.938014	Non-significant	fullANOVA_posthoc	Plasma_heparin
Csf2	OID05092	P01587	Olink Target 96 Mouse Exploratory	var						LPS_surgery-Healthy_surgery	0	0.145224	-0.568621	0.859069	0.940027	Non-significant	fullANOVA_posthoc	Plasma_heparin
Fas	OID05074	P25446	Olink Target 96 Mouse Exploratory	var						LPS_surgery_baseline-Healthy_surgery	0	0.126069	-0.517542	0.769679	0.945943	Non-significant	fullANOVA_posthoc	Plasma_heparin
Pak4	OID05106	Q8BTW9	Olink Target 96 Mouse Exploratory	var						LPS_surgery-Healthy_surgery	0	0.158294	-0.659331	0.975918	0.947655	Non-significant	fullANOVA_posthoc	Plasma_heparin
Mia	OID05056	Q61865	Olink Target 96 Mouse Exploratory	var						LPS_surgery-Healthy_surgery	0	0.170299	-0.718963	1.05956	0.949204	Non-significant	fullANOVA_posthoc	Plasma_heparin
Ccl20	OID05116	O89093	Olink Target 96 Mouse Exploratory	var						LPS_surgery_baseline-Healthy_surgery	0	-0.271446	-1.69971	1.15682	0.950261	Non-significant	fullANOVA_posthoc	Plasma_heparin
Pla2g4a	OID05038	P47713	Olink Target 96 Mouse Exploratory	var						LPS_surgery_baseline-Healthy_surgery	0	0.227447	-0.982661	1.43756	0.951765	Non-significant	fullANOVA_posthoc	Plasma_heparin
Axin1	OID05044	O35625	Olink Target 96 Mouse Exploratory	var						LPS_surgery_baseline-LPS_surgery	0	-0.117031	-0.742594	0.508532	0.952385	Non-significant	fullANOVA_posthoc	Plasma_heparin
Itgb1bp2	OID05095	Q9R000	Olink Target 96 Mouse Exploratory	var						Healthy_surgery-Healthy_No surgery	0	-0.266685	-1.78094	1.24757	0.959757	Non-significant	fullANOVA_posthoc	Plasma_heparin
Apbb1ip	OID05099	Q8R5A3	Olink Target 96 Mouse Exploratory	var						LPS_surgery_baseline-Healthy_surgery	0	-0.149806	-1.02119	0.721577	0.962388	Non-significant	fullANOVA_posthoc	Plasma_heparin
Ddah1	OID05087	Q9CWS0	Olink Target 96 Mouse Exploratory	var						LPS_surgery_baseline-Healthy_surgery	0	0.30465	-1.5133	2.1226	0.964996	Non-significant	fullANOVA_posthoc	Plasma_heparin
Tnfsf12	OID05115	O54907	Olink Target 96 Mouse Exploratory	var						LPS_surgery-Healthy_surgery	0	0.217433	-1.09003	1.52489	0.965742	Non-significant	fullANOVA_posthoc	Plasma_heparin
Clstn2	OID05053	Q9ER65	Olink Target 96 Mouse Exploratory	var						LPS_surgery_baseline-LPS_surgery	0	0.161961	-0.84388	1.1678	0.968726	Non-significant	fullANOVA_posthoc	Plasma_heparin
Il17f	OID05096	Q7TNI7	Olink Target 96 Mouse Exploratory	var						LPS_surgery_baseline-Healthy_surgery	0	-0.138551	-1.01312	0.73602	0.970135	Non-significant	fullANOVA_posthoc	Plasma_heparin
Il17a	OID05034	Q62386	Olink Target 96 Mouse Exploratory	var						LPS_surgery_baseline-Healthy_No surgery	0	-0.346963	-2.58621	1.89228	0.971957	Non-significant	fullANOVA_posthoc	Plasma_heparin
Il17a	OID05034	Q62386	Olink Target 96 Mouse Exploratory	var						Healthy_surgery-Healthy_No surgery	0	-0.299151	-2.23839	1.64009	0.972308	Non-significant	fullANOVA_posthoc	Plasma_heparin
Il5	OID05112	P04401	Olink Target 96 Mouse Exploratory	var						LPS_surgery_baseline-LPS_surgery	0	-0.191404	-1.44112	1.05831	0.972868	Non-significant	fullANOVA_posthoc	Plasma_heparin
Itgb6	OID05062	Q9Z0T9	Olink Target 96 Mouse Exploratory	var						LPS_surgery_baseline-Healthy_surgery	0	-0.234063	-1.88527	1.41714	0.978249	Non-significant	fullANOVA_posthoc	Plasma_heparin
Fstl3	OID05110	Q9EQC7	Olink Target 96 Mouse Exploratory	var						LPS_surgery_baseline-LPS_surgery	0	-0.19212	-1.57055	1.18631	0.979279	Non-significant	fullANOVA_posthoc	Plasma_heparin
Ccl3	OID05079	P10855	Olink Target 96 Mouse Exploratory	var						LPS_surgery_baseline-Healthy_surgery	0	-0.203179	-1.68067	1.27431	0.980064	Non-significant	fullANOVA_posthoc	Plasma_heparin
Erbb4	OID05075	Q61527	Olink Target 96 Mouse Exploratory	var						LPS_surgery_baseline-Healthy_No surgery	0	-0.09028	-0.766362	0.585802	0.981681	Non-significant	fullANOVA_posthoc	Plasma_heparin
Fli1	OID05117	P26323	Olink Target 96 Mouse Exploratory	var						LPS_surgery_baseline-Healthy_surgery	0	0.11711	-0.764426	0.998646	0.981951	Non-significant	fullANOVA_posthoc	Plasma_heparin
Dll1	OID05086	Q61483	Olink Target 96 Mouse Exploratory	var						LPS_surgery-Healthy_No surgery	0	-0.0897675	-0.771112	0.591577	0.982377	Non-significant	fullANOVA_posthoc	Plasma_heparin
Csf2	OID05092	P01587	Olink Target 96 Mouse Exploratory	var						LPS_surgery_baseline-LPS_surgery	0	-0.114036	-0.988314	0.760242	0.98288	Non-significant	fullANOVA_posthoc	Plasma_heparin
Ddah1	OID05087	Q9CWS0	Olink Target 96 Mouse Exploratory	var						LPS_surgery-Healthy_No surgery	0	-0.234365	-2.05232	1.58359	0.983449	Non-significant	fullANOVA_posthoc	Plasma_heparin
Cyr61	OID05063	P18406	Olink Target 96 Mouse Exploratory	var						LPS_surgery_baseline-Healthy_surgery	0	0.188498	-1.3013	1.67829	0.984322	Non-significant	fullANOVA_posthoc	Plasma_heparin
Cxcl9	OID05093	P18340	Olink Target 96 Mouse Exploratory	var						LPS_surgery_baseline-Healthy_surgery	0	0.191739	-1.33059	1.71407	0.984527	Non-significant	fullANOVA_posthoc	Plasma_heparin
Hgf	OID05082	Q08048	Olink Target 96 Mouse Exploratory	var						LPS_surgery-Healthy_surgery	0	0.169715	-1.19527	1.5347	0.985095	Non-significant	fullANOVA_posthoc	Plasma_heparin
Ccl5	OID05042	P30882	Olink Target 96 Mouse Exploratory	var						LPS_surgery_baseline-Healthy_surgery	0	0.171398	-1.26561	1.60841	0.986788	Non-significant	fullANOVA_posthoc	Plasma_heparin
Foxo1	OID05035	Q9R1E0	Olink Target 96 Mouse Exploratory	var						LPS_surgery_baseline-Healthy_surgery	0	-0.0596112	-0.584396	0.465174	0.988537	Non-significant	fullANOVA_posthoc	Plasma_heparin
Eda2r	OID05113	Q8BX35	Olink Target 96 Mouse Exploratory	var						Healthy_surgery-Healthy_No surgery	0	0.112655	-0.910063	1.13537	0.98952	Non-significant	fullANOVA_posthoc	Plasma_heparin
Ntf3	OID05114	P20181	Olink Target 96 Mouse Exploratory	var						LPS_surgery_baseline-Healthy_surgery	0	0.0859475	-0.701301	0.873196	0.98979	Non-significant	fullANOVA_posthoc	Plasma_heparin
S100a4	OID05054	P07091	Olink Target 96 Mouse Exploratory	var						LPS_surgery-Healthy_surgery	0	0.0989875	-0.816494	1.01447	0.990074	Non-significant	fullANOVA_posthoc	Plasma_heparin
Prdx5	OID05040	P99029	Olink Target 96 Mouse Exploratory	var						LPS_surgery_baseline-Healthy_No surgery	0	-0.17687	-1.84105	1.48731	0.990561	Non-significant	fullANOVA_posthoc	Plasma_heparin
Clstn2	OID05053	Q9ER65	Olink Target 96 Mouse Exploratory	var						LPS_surgery-Healthy_surgery	0	0.0867513	-0.734515	0.908017	0.990728	Non-significant	fullANOVA_posthoc	Plasma_heparin
Acvrl1	OID05090	Q61288	Olink Target 96 Mouse Exploratory	var						LPS_surgery_baseline-LPS_surgery	0	-0.207435	-2.20321	1.78834	0.991157	Non-significant	fullANOVA_posthoc	Plasma_heparin
Tgfa	OID05041	P48030	Olink Target 96 Mouse Exploratory	var						LPS_surgery_baseline-LPS_surgery	0	0.0721425	-0.623218	0.767503	0.991204	Non-significant	fullANOVA_posthoc	Plasma_heparin
Tgfb1	OID05037	P04202	Olink Target 96 Mouse Exploratory	var						LPS_surgery-Healthy_surgery	0	0.0769438	-0.664945	0.818833	0.991213	Non-significant	fullANOVA_posthoc	Plasma_heparin
Tpp1	OID05118	O89023	Olink Target 96 Mouse Exploratory	var						LPS_surgery_baseline-Healthy_No surgery	0	-0.0664625	-0.74036	0.607435	0.992418	Non-significant	fullANOVA_posthoc	Plasma_heparin
Plin1	OID05068	Q8CGN5	Olink Target 96 Mouse Exploratory	var						LPS_surgery-Healthy_No surgery	0	-0.100351	-1.11954	0.918838	0.992454	Non-significant	fullANOVA_posthoc	Plasma_heparin
Acvrl1	OID05090	Q61288	Olink Target 96 Mouse Exploratory	var						Healthy_surgery-Healthy_No surgery	0	0.195126	-1.80065	2.19091	0.992609	Non-significant	fullANOVA_posthoc	Plasma_heparin
Tnfsf12	OID05115	O54907	Olink Target 96 Mouse Exploratory	var						Healthy_surgery-Healthy_No surgery	0	-0.14742	-1.74872	1.45388	0.993807	Non-significant	fullANOVA_posthoc	Plasma_heparin
Gfra1	OID05059	P97785	Olink Target 96 Mouse Exploratory	var						LPS_surgery-Healthy_surgery	0	0.0793	-0.800228	0.958828	0.994176	Non-significant	fullANOVA_posthoc	Plasma_heparin
Itgb6	OID05062	Q9Z0T9	Olink Target 96 Mouse Exploratory	var						LPS_surgery_baseline-LPS_surgery	0	-0.143786	-1.79499	1.50742	0.994743	Non-significant	fullANOVA_posthoc	Plasma_heparin
Cxcl1	OID05105	P12850	Olink Target 96 Mouse Exploratory	var						Healthy_surgery-Healthy_No surgery	0	0.131235	-1.40642	1.66889	0.995046	Non-significant	fullANOVA_posthoc	Plasma_heparin
Ca13	OID05055	Q9D6N1	Olink Target 96 Mouse Exploratory	var						LPS_surgery-Healthy_surgery	0	-0.0876212	-1.17173	0.996492	0.995782	Non-significant	fullANOVA_posthoc	Plasma_heparin
Ppp1r2	OID05060	Q9DCL8	Olink Target 96 Mouse Exploratory	var						LPS_surgery_baseline-Healthy_surgery	0	0.0956262	-1.11175	1.303	0.996027	Non-significant	fullANOVA_posthoc	Plasma_heparin
Tnr	OID05119	Q8BYI9	Olink Target 96 Mouse Exploratory	var						LPS_surgery_baseline-Healthy_No surgery	0	0.0768475	-0.929215	1.08291	0.996431	Non-significant	fullANOVA_posthoc	Plasma_heparin
Tpp1	OID05118	O89023	Olink Target 96 Mouse Exploratory	var						LPS_surgery-Healthy_surgery	0	-0.0352362	-0.511754	0.441281	0.996758	Non-significant	fullANOVA_posthoc	Plasma_heparin
Qdpr	OID05071	Q8BVI4	Olink Target 96 Mouse Exploratory	var						LPS_surgery_baseline-LPS_surgery	0	-0.0806412	-1.21	1.04871	0.997077	Non-significant	fullANOVA_posthoc	Plasma_heparin
Fas	OID05074	P25446	Olink Target 96 Mouse Exploratory	var						LPS_surgery_baseline-LPS_surgery	0	-0.0454087	-0.689019	0.598202	0.99718	Non-significant	fullANOVA_posthoc	Plasma_heparin
Pak4	OID05106	Q8BTW9	Olink Target 96 Mouse Exploratory	var						LPS_surgery_baseline-Healthy_surgery	0	-0.06865	-1.07003	0.932732	0.99741	Non-significant	fullANOVA_posthoc	Plasma_heparin
Itgb6	OID05062	Q9Z0T9	Olink Target 96 Mouse Exploratory	var						LPS_surgery-Healthy_surgery	0	-0.0902763	-1.43848	1.25793	0.997585	Non-significant	fullANOVA_posthoc	Plasma_heparin
Clmp	OID05027	Q8R373	Olink Target 96 Mouse Exploratory	var						LPS_surgery-Healthy_No surgery	0	-0.0741138	-1.19549	1.04726	0.997677	Non-significant	fullANOVA_posthoc	Plasma_heparin
Il1a	OID05084	P01582	Olink Target 96 Mouse Exploratory	var						LPS_surgery_baseline-Healthy_surgery	0	0.027505	-0.441696	0.496706	0.998374	Non-significant	fullANOVA_posthoc	Plasma_heparin
Tnfsf12	OID05115	O54907	Olink Target 96 Mouse Exploratory	var						LPS_surgery-Healthy_No surgery	0	0.0700125	-1.53129	1.67132	0.999322	Non-significant	fullANOVA_posthoc	Plasma_heparin
Eno2	OID05067	P17183	Olink Target 96 Mouse Exploratory	var						LPS_surgery-Healthy_No surgery	0	-0.0333287	-0.85133	0.784672	0.999451	Non-significant	fullANOVA_posthoc	Plasma_heparin
Il23r	OID05085	Q8K4B4	Olink Target 96 Mouse Exploratory	var						LPS_surgery_baseline-Healthy_surgery	0	-0.0216712	-0.588792	0.54545	0.999547	Non-significant	fullANOVA_posthoc	Plasma_heparin
Csf2	OID05092	P01587	Olink Target 96 Mouse Exploratory	var						LPS_surgery_baseline-Healthy_surgery	0	0.0311875	-0.843091	0.905466	0.999631	Non-significant	fullANOVA_posthoc	Plasma_heparin
Lgmn	OID05091	O89017	Olink Target 96 Mouse Exploratory	var						Healthy_surgery-Healthy_No surgery	0	-0.0106038	-0.309162	0.287954	0.999636	Non-significant	fullANOVA_posthoc	Plasma_heparin
Cant1	OID05057	Q8VCF1	Olink Target 96 Mouse Exploratory	var						LPS_surgery-Healthy_No surgery	0	-0.0209975	-0.681274	0.639279	0.999738	Non-significant	fullANOVA_posthoc	Plasma_heparin
Fst	OID05046	P47931	Olink Target 96 Mouse Exploratory	var						LPS_surgery_baseline-Healthy_surgery	0	0.0480288	-1.48197	1.57803	0.999748	Non-significant	fullANOVA_posthoc	Plasma_heparin
Vsig2	OID05081	Q9Z109	Olink Target 96 Mouse Exploratory	var						LPS_surgery_baseline-Healthy_surgery	0	0.0228175	-0.869102	0.914737	0.999864	Non-significant	fullANOVA_posthoc	Plasma_heparin
Il17a	OID05034	Q62386	Olink Target 96 Mouse Exploratory	var						LPS_surgery_baseline-Healthy_surgery	0	-0.0478112	-1.98705	1.89143	0.999878	Non-significant	fullANOVA_posthoc	Plasma_heparin
Parp1	OID05121	P11103	Olink Target 96 Mouse Exploratory	var						Healthy_surgery-Healthy_No surgery	0	0.0448038	-1.84053	1.93014	0.999891	Non-significant	fullANOVA_posthoc	Plasma_heparin
Gcg	OID05031	P55095	Olink Target 96 Mouse Exploratory	var						LPS_surgery-Healthy_No surgery	0	0.017655	-0.832039	0.867349	0.999927	Non-significant	fullANOVA_posthoc	Plasma_heparin
Dctn2	OID05111	Q99KJ8	Olink Target 96 Mouse Exploratory	var						Healthy_surgery-Healthy_No surgery	0	-0.0430125	-2.2761	2.19007	0.999942	Non-significant	fullANOVA_posthoc	Plasma_heparin
Il23r	OID05085	Q8K4B4	Olink Target 96 Mouse Exploratory	var						LPS_surgery-Healthy_No surgery	0	0.00899125	-0.55813	0.576112	0.999967	Non-significant	fullANOVA_posthoc	Plasma_heparin
Tnf	OID05122	P06804	Olink Target 96 Mouse Exploratory	var						LPS_surgery_baseline-Healthy_surgery	0	-0.00581375	-0.812367	0.80074	0.999997	Non-significant	fullANOVA_posthoc	Plasma_heparin
Flrt2	OID05070	Q8BLU0	Olink Target 96 Mouse Exploratory	var						LPS_surgery-Healthy_No surgery	0	0.0034475	-0.508031	0.514926	0.999997	Non-significant	fullANOVA_posthoc	Plasma_heparin
Tnfrsf12a	OID05089	Q9CR75	Olink Target 96 Mouse Exploratory	var						LPS_surgery_baseline-Healthy_surgery	0	-0.0042675	-1.24359	1.23506	1	Non-significant	fullANOVA_posthoc	Plasma_heparin
Riox2	OID05076	Q8CD15	Olink Target 96 Mouse Exploratory	var						LPS_surgery-Healthy_No surgery	0	-0.00326625	-1.40917	1.40263	1	Non-significant	fullANOVA_posthoc	Plasma_heparin

## Sheet: fullANOVA_ftest_BRAIN
Assay	OlinkID	UniProt	Panel	term	df	sumsq	meansq	statistic	p.value	contrast	null.value	estimate	conf.low	conf.high	Adjusted_p.value	Threshold	Statistical_test	Biological_SampleType
Il1b	OID05097	P10749	Olink Target 96 Mouse Exploratory	Groups	5	8.57962	1.71592	14.5794	1.23e-05						0.00113396	Significant	fullANOVA_ftest	Brain
Il6	OID05039	P08505	Olink Target 96 Mouse Exploratory	Groups	5	4.54607	0.909213	7.56246	0.000670485						0.0239293	Significant	fullANOVA_ftest	Brain
Cxcl1	OID05105	P12850	Olink Target 96 Mouse Exploratory	Groups	5	163.878	32.7755	7.35445	0.000780304						0.0239293	Significant	fullANOVA_ftest	Brain
Ccl20	OID05116	O89093	Olink Target 96 Mouse Exploratory	Groups	5	9.9172	1.98344	5.45371	0.00357083						0.0821292	Non-significant	fullANOVA_ftest	Brain
Il1a	OID05084	P01582	Olink Target 96 Mouse Exploratory	Groups	5	3.25467	0.650934	5.00004	0.00534992						0.0875965	Non-significant	fullANOVA_ftest	Brain
Cxcl9	OID05093	P18340	Olink Target 96 Mouse Exploratory	Groups	5	48.1961	9.63922	4.92825	0.00571282						0.0875965	Non-significant	fullANOVA_ftest	Brain
Cyr61	OID05063	P18406	Olink Target 96 Mouse Exploratory	Groups	5	22.2093	4.44186	4.08918	0.0127553						0.16516	Non-significant	fullANOVA_ftest	Brain
Tnfrsf12a	OID05089	Q9CR75	Olink Target 96 Mouse Exploratory	Groups	5	0.829844	0.165969	3.97114	0.0143618						0.16516	Non-significant	fullANOVA_ftest	Brain
Gfra1	OID05059	P97785	Olink Target 96 Mouse Exploratory	Groups	5	7.54764	1.50953	3.46998	0.0241599						0.246968	Non-significant	fullANOVA_ftest	Brain
Ccl3	OID05079	P10855	Olink Target 96 Mouse Exploratory	Groups	5	140.072	28.0145	3.16818	0.0334888						0.307289	Non-significant	fullANOVA_ftest	Brain
Ca13	OID05055	Q9D6N1	Olink Target 96 Mouse Exploratory	Groups	5	6.3697	1.27394	2.99317	0.0406599						0.307289	Non-significant	fullANOVA_ftest	Brain
Crim1	OID05080	Q9JLL0	Olink Target 96 Mouse Exploratory	Groups	5	9.45463	1.89093	2.97544	0.0414752						0.307289	Non-significant	fullANOVA_ftest	Brain
Ccl2	OID05066	P10148	Olink Target 96 Mouse Exploratory	Groups	5	113.706	22.7413	2.9346	0.0434213						0.307289	Non-significant	fullANOVA_ftest	Brain
Plin1	OID05068	Q8CGN5	Olink Target 96 Mouse Exploratory	Groups	5	1.16651	0.233303	2.8513	0.0477064						0.313499	Non-significant	fullANOVA_ftest	Brain
Il10	OID05088	P18893	Olink Target 96 Mouse Exploratory	Groups	5	0.853556	0.170711	2.78417	0.051495						0.315836	Non-significant	fullANOVA_ftest	Brain
Prdx5	OID05040	P99029	Olink Target 96 Mouse Exploratory	Groups	5	9.59506	1.91901	2.4439	0.0764373						0.40107	Non-significant	fullANOVA_ftest	Brain
Cpe	OID05029	Q00493	Olink Target 96 Mouse Exploratory	Groups	5	2.94922	0.589844	2.44365	0.0764599						0.40107	Non-significant	fullANOVA_ftest	Brain
Matn2	OID05028	O08746	Olink Target 96 Mouse Exploratory	Groups	5	13.9458	2.78916	2.3767	0.0827606						0.40107	Non-significant	fullANOVA_ftest	Brain
Apbb1ip	OID05099	Q8R5A3	Olink Target 96 Mouse Exploratory	Groups	5	9.88769	1.97754	2.376	0.0828297						0.40107	Non-significant	fullANOVA_ftest	Brain
Ddah1	OID05087	Q9CWS0	Olink Target 96 Mouse Exploratory	Groups	5	3.22957	0.645914	2.31261	0.0893165						0.405006	Non-significant	fullANOVA_ftest	Brain
Pla2g4a	OID05038	P47713	Olink Target 96 Mouse Exploratory	Groups	5	5.42464	1.08493	2.2633	0.094738						0.405006	Non-significant	fullANOVA_ftest	Brain
Pak4	OID05106	Q8BTW9	Olink Target 96 Mouse Exploratory	Groups	5	6.97343	1.39469	2.21351	0.100572						0.405006	Non-significant	fullANOVA_ftest	Brain
Cntn4	OID05107	Q69Z26	Olink Target 96 Mouse Exploratory	Groups	5	5.39079	1.07816	2.11603	0.11313						0.405006	Non-significant	fullANOVA_ftest	Brain
Hgf	OID05082	Q08048	Olink Target 96 Mouse Exploratory	Groups	5	8.94867	1.78973	2.11309	0.113533						0.405006	Non-significant	fullANOVA_ftest	Brain
Qdpr	OID05071	Q8BVI4	Olink Target 96 Mouse Exploratory	Groups	5	1.21567	0.243133	2.10886	0.114117						0.405006	Non-significant	fullANOVA_ftest	Brain
Lgmn	OID05091	O89017	Olink Target 96 Mouse Exploratory	Groups	5	5.16248	1.0325	2.10639	0.114458						0.405006	Non-significant	fullANOVA_ftest	Brain
Snap29	OID05051	Q9ERB0	Olink Target 96 Mouse Exploratory	Groups	5	3.3296	0.665921	2.02185	0.126851						0.425935	Non-significant	fullANOVA_ftest	Brain
Ccl5	OID05042	P30882	Olink Target 96 Mouse Exploratory	Groups	5	5.2481	1.04962	1.98419	0.132821						0.425935	Non-significant	fullANOVA_ftest	Brain
Lpl	OID05109	P11152	Olink Target 96 Mouse Exploratory	Groups	5	7.23084	1.44617	1.97537	0.134262						0.425935	Non-significant	fullANOVA_ftest	Brain
Vsig2	OID05081	Q9Z109	Olink Target 96 Mouse Exploratory	Groups	5	0.704642	0.140928	1.93148	0.141677						0.434476	Non-significant	fullANOVA_ftest	Brain
Dll1	OID05086	Q61483	Olink Target 96 Mouse Exploratory	Groups	5	1.10469	0.220938	1.83105	0.160307						0.474864	Non-significant	fullANOVA_ftest	Brain
Riox2	OID05076	Q8CD15	Olink Target 96 Mouse Exploratory	Groups	5	2.10873	0.421746	1.80684	0.16517						0.474864	Non-significant	fullANOVA_ftest	Brain
Fas	OID05074	P25446	Olink Target 96 Mouse Exploratory	Groups	5	0.558756	0.111751	1.65205	0.200085						0.489593	Non-significant	fullANOVA_ftest	Brain
Ahr	OID05065	P30561	Olink Target 96 Mouse Exploratory	Groups	5	0.371185	0.074237	1.63202	0.205126						0.489593	Non-significant	fullANOVA_ftest	Brain
Rgma	OID05047	Q6PCX7	Olink Target 96 Mouse Exploratory	Groups	5	1.77802	0.355604	1.63146	0.205269						0.489593	Non-significant	fullANOVA_ftest	Brain
Pdgfb	OID05102	P31240	Olink Target 96 Mouse Exploratory	Groups	5	9.22723	1.84545	1.62519	0.206875						0.489593	Non-significant	fullANOVA_ftest	Brain
Tgfbr3	OID05104	O88393	Olink Target 96 Mouse Exploratory	Groups	5	9.81282	1.96256	1.61819	0.208683						0.489593	Non-significant	fullANOVA_ftest	Brain
Yes1	OID05033	Q04736	Olink Target 96 Mouse Exploratory	Groups	5	3.96505	0.793011	1.60718	0.211561						0.489593	Non-significant	fullANOVA_ftest	Brain
Epo	OID05043	P07321	Olink Target 96 Mouse Exploratory	Groups	5	0.631213	0.126243	1.56849	0.22199						0.489593	Non-significant	fullANOVA_ftest	Brain
Igsf3	OID05103	Q6ZQA6	Olink Target 96 Mouse Exploratory	Groups	5	8.61032	1.72206	1.56578	0.22274						0.489593	Non-significant	fullANOVA_ftest	Brain
Parp1	OID05121	P11103	Olink Target 96 Mouse Exploratory	Groups	5	9.25491	1.85098	1.5611	0.22404						0.489593	Non-significant	fullANOVA_ftest	Brain
Nadk	OID05048	P58058	Olink Target 96 Mouse Exploratory	Groups	5	2.17859	0.435718	1.54225	0.229358						0.489593	Non-significant	fullANOVA_ftest	Brain
Dlk1	OID05064	Q09163	Olink Target 96 Mouse Exploratory	Groups	5	6.99618	1.39924	1.52836	0.233358						0.489593	Non-significant	fullANOVA_ftest	Brain
S100a4	OID05054	P07091	Olink Target 96 Mouse Exploratory	Groups	5	10.94	2.188	1.52563	0.234153						0.489593	Non-significant	fullANOVA_ftest	Brain
Fstl3	OID05110	Q9EQC7	Olink Target 96 Mouse Exploratory	Groups	5	0.703481	0.140696	1.42061	0.266851						0.545563	Non-significant	fullANOVA_ftest	Brain
Sez6l2	OID05083	Q4V9Z5	Olink Target 96 Mouse Exploratory	Groups	5	5.17906	1.03581	1.37689	0.281761						0.563521	Non-significant	fullANOVA_ftest	Brain
Gcg	OID05031	P55095	Olink Target 96 Mouse Exploratory	Groups	5	0.689051	0.13781	1.33162	0.298052						0.58342	Non-significant	fullANOVA_ftest	Brain
Clstn2	OID05053	Q9ER65	Olink Target 96 Mouse Exploratory	Groups	5	3.10826	0.621652	1.22414	0.34044						0.633991	Non-significant	fullANOVA_ftest	Brain
Plxna4	OID05077	Q80UG2	Olink Target 96 Mouse Exploratory	Groups	5	5.33161	1.06632	1.22037	0.342022						0.633991	Non-significant	fullANOVA_ftest	Brain
Tgfa	OID05041	P48030	Olink Target 96 Mouse Exploratory	Groups	5	10.3648	2.07295	1.21129	0.345871						0.633991	Non-significant	fullANOVA_ftest	Brain
Erbb4	OID05075	Q61527	Olink Target 96 Mouse Exploratory	Groups	5	5.55664	1.11133	1.19829	0.351451						0.633991	Non-significant	fullANOVA_ftest	Brain
Fli1	OID05117	P26323	Olink Target 96 Mouse Exploratory	Groups	5	4.61332	0.922664	1.15895	0.36884						0.643329	Non-significant	fullANOVA_ftest	Brain
Epcam	OID05078	Q99JW5	Olink Target 96 Mouse Exploratory	Groups	5	0.785284	0.157057	1.1421	0.37653						0.643329	Non-significant	fullANOVA_ftest	Brain
Fst	OID05046	P47931	Olink Target 96 Mouse Exploratory	Groups	5	4.85037	0.970074	1.10591	0.393529						0.643329	Non-significant	fullANOVA_ftest	Brain
Tnfrsf11b	OID05036	O08712	Olink Target 96 Mouse Exploratory	Groups	5	0.412619	0.0825238	1.09985	0.396442						0.643329	Non-significant	fullANOVA_ftest	Brain
Clmp	OID05027	Q8R373	Olink Target 96 Mouse Exploratory	Groups	5	5.89994	1.17999	1.09729	0.397682						0.643329	Non-significant	fullANOVA_ftest	Brain
Il23r	OID05085	Q8K4B4	Olink Target 96 Mouse Exploratory	Groups	5	0.410292	0.0820583	1.08917	0.401623						0.643329	Non-significant	fullANOVA_ftest	Brain
Dctn2	OID05111	Q99KJ8	Olink Target 96 Mouse Exploratory	Groups	5	7.32585	1.46517	1.06191	0.415122						0.643329	Non-significant	fullANOVA_ftest	Brain
Gdnf	OID05032	P48540	Olink Target 96 Mouse Exploratory	Groups	5	5.00613	1.00123	1.05425	0.418982						0.643329	Non-significant	fullANOVA_ftest	Brain
Tnf	OID05122	P06804	Olink Target 96 Mouse Exploratory	Groups	5	0.460772	0.0921543	1.04889	0.421704						0.643329	Non-significant	fullANOVA_ftest	Brain
Eda2r	OID05113	Q8BX35	Olink Target 96 Mouse Exploratory	Groups	5	1.34329	0.268658	1.03941	0.426555						0.643329	Non-significant	fullANOVA_ftest	Brain
Ntf3	OID05114	P20181	Olink Target 96 Mouse Exploratory	Groups	5	5.49107	1.09821	1.0218	0.435694						0.646514	Non-significant	fullANOVA_ftest	Brain
Axin1	OID05044	O35625	Olink Target 96 Mouse Exploratory	Groups	5	4.20928	0.841855	0.989776	0.452732						0.661132	Non-significant	fullANOVA_ftest	Brain
Casp3	OID05098	P70677	Olink Target 96 Mouse Exploratory	Groups	5	9.46738	1.89348	0.965479	0.466027						0.663572	Non-significant	fullANOVA_ftest	Brain
Il5	OID05112	P04401	Olink Target 96 Mouse Exploratory	Groups	5	0.783876	0.156775	0.960432	0.468828						0.663572	Non-significant	fullANOVA_ftest	Brain
Adam23	OID05061	Q9R1V7	Olink Target 96 Mouse Exploratory	Groups	5	0.387281	0.0774563	0.946346	0.476719						0.664517	Non-significant	fullANOVA_ftest	Brain
Tnr	OID05119	Q8BYI9	Olink Target 96 Mouse Exploratory	Groups	5	0.197108	0.0394215	0.851277	0.532712						0.723005	Non-significant	fullANOVA_ftest	Brain
Mia	OID05056	Q61865	Olink Target 96 Mouse Exploratory	Groups	5	0.349587	0.0699173	0.844617	0.53681						0.723005	Non-significant	fullANOVA_ftest	Brain
Flrt2	OID05070	Q8BLU0	Olink Target 96 Mouse Exploratory	Groups	5	4.76359	0.952718	0.832471	0.54434						0.723005	Non-significant	fullANOVA_ftest	Brain
Il17f	OID05096	Q7TNI7	Olink Target 96 Mouse Exploratory	Groups	5	0.271291	0.0542582	0.823241	0.550113						0.723005	Non-significant	fullANOVA_ftest	Brain
Kitlg	OID05058	P20826	Olink Target 96 Mouse Exploratory	Groups	5	5.47033	1.09407	0.808257	0.559571						0.725078	Non-significant	fullANOVA_ftest	Brain
Eno2	OID05067	P17183	Olink Target 96 Mouse Exploratory	Groups	5	0.043446	0.0086892	0.766528	0.586475						0.74232	Non-significant	fullANOVA_ftest	Brain
Cant1	OID05057	Q8VCF1	Olink Target 96 Mouse Exploratory	Groups	5	0.381406	0.0762812	0.755338	0.593824						0.74232	Non-significant	fullANOVA_ftest	Brain
Il17a	OID05034	Q62386	Olink Target 96 Mouse Exploratory	Groups	5	0.394672	0.0789344	0.719656	0.617617						0.74232	Non-significant	fullANOVA_ftest	Brain
Tpp1	OID05118	O89023	Olink Target 96 Mouse Exploratory	Groups	5	0.31505	0.06301	0.704975	0.627555						0.74232	Non-significant	fullANOVA_ftest	Brain
Wfikkn2	OID05069	Q7TQN3	Olink Target 96 Mouse Exploratory	Groups	5	2.15268	0.430536	0.703145	0.6288						0.74232	Non-significant	fullANOVA_ftest	Brain
Cntn1	OID05052	P12960	Olink Target 96 Mouse Exploratory	Groups	5	0.567403	0.113481	0.70002	0.630927						0.74232	Non-significant	fullANOVA_ftest	Brain
Foxo1	OID05035	Q9R1E0	Olink Target 96 Mouse Exploratory	Groups	5	3.88173	0.776345	0.692639	0.635969						0.74232	Non-significant	fullANOVA_ftest	Brain
Tnni3	OID05049	P48787	Olink Target 96 Mouse Exploratory	Groups	5	2.29742	0.459483	0.690508	0.637427						0.74232	Non-significant	fullANOVA_ftest	Brain
Itgb1bp2	OID05095	Q9R000	Olink Target 96 Mouse Exploratory	Groups	5	0.259217	0.0518434	0.569229	0.722574						0.812677	Non-significant	fullANOVA_ftest	Brain
Notch3	OID05050	Q61982	Olink Target 96 Mouse Exploratory	Groups	5	0.315721	0.0631441	0.561294	0.728242						0.812677	Non-significant	fullANOVA_ftest	Brain
Map2k6	OID05094	P70236	Olink Target 96 Mouse Exploratory	Groups	5	0.148984	0.0297967	0.550365	0.736056						0.812677	Non-significant	fullANOVA_ftest	Brain
Ppp1r2	OID05060	Q9DCL8	Olink Target 96 Mouse Exploratory	Groups	5	0.490273	0.0980547	0.549709	0.736525						0.812677	Non-significant	fullANOVA_ftest	Brain
Itgb6	OID05062	Q9Z0T9	Olink Target 96 Mouse Exploratory	Groups	5	6.29588	1.25918	0.540993	0.742761						0.812677	Non-significant	fullANOVA_ftest	Brain
Tnfsf12	OID05115	O54907	Olink Target 96 Mouse Exploratory	Groups	5	3.27513	0.655026	0.529698	0.750843						0.812677	Non-significant	fullANOVA_ftest	Brain
Csf2	OID05092	P01587	Olink Target 96 Mouse Exploratory	Groups	5	0.197805	0.0395609	0.500434	0.771756						0.822943	Non-significant	fullANOVA_ftest	Brain
Ghrl	OID05108	Q9EQX0	Olink Target 96 Mouse Exploratory	Groups	5	0.131933	0.0263865	0.491367	0.778218						0.822943	Non-significant	fullANOVA_ftest	Brain
Cdh6	OID05101	P97326	Olink Target 96 Mouse Exploratory	Groups	5	1.40269	0.280537	0.473485	0.790921						0.826872	Non-significant	fullANOVA_ftest	Brain
Tgfb1	OID05037	P04202	Olink Target 96 Mouse Exploratory	Groups	5	0.217893	0.0435787	0.427713	0.823038						0.850781	Non-significant	fullANOVA_ftest	Brain
Acvrl1	OID05090	Q61288	Olink Target 96 Mouse Exploratory	Groups	5	0.130092	0.0260183	0.403399	0.839752						0.858413	Non-significant	fullANOVA_ftest	Brain
Wisp1	OID05100	O54775	Olink Target 96 Mouse Exploratory	Groups	5	0.117905	0.0235811	0.386858	0.850937						0.860288	Non-significant	fullANOVA_ftest	Brain
Vegfd	OID05120	P97946	Olink Target 96 Mouse Exploratory	Groups	5	0.130795	0.0261591	0.304874	0.903216						0.903216	Non-significant	fullANOVA_ftest	Brain

## Sheet: fullANOVA_posthoc_BRAIN
Assay	OlinkID	UniProt	Panel	term	df	sumsq	meansq	statistic	p.value	contrast	null.value	estimate	conf.low	conf.high	Adjusted_pval	Threshold	Statistical_test	Biological_SampleType
Il1b	OID05097	P10749	Olink Target 96 Mouse Exploratory	var						LPS_With probe-LPS_No surgery	0	1.79552	1.01957	2.57148	1.33e-05	Significant	fullANOVA_posthoc	Brain
Il1b	OID05097	P10749	Olink Target 96 Mouse Exploratory	var						LPS_With probe-Healthy_With probe	0	1.72286	0.946905	2.49882	2.26e-05	Significant	fullANOVA_posthoc	Brain
Il1b	OID05097	P10749	Olink Target 96 Mouse Exploratory	var						LPS_With probe-Healthy_No probe	0	1.48428	0.70832	2.26023	0.000141183	Significant	fullANOVA_posthoc	Brain
Il6	OID05039	P08505	Olink Target 96 Mouse Exploratory	var						LPS_With probe-LPS_No surgery	0	1.38892	0.604661	2.17318	0.000341433	Significant	fullANOVA_posthoc	Brain
Cxcl1	OID05105	P12850	Olink Target 96 Mouse Exploratory	var						LPS_With probe-LPS_No surgery	0	8.14923	3.37439	12.9241	0.000513201	Significant	fullANOVA_posthoc	Brain
Il1b	OID05097	P10749	Olink Target 96 Mouse Exploratory	var						LPS_With probe-Control_No surgery	0	1.2656	0.489645	2.04156	0.000833371	Significant	fullANOVA_posthoc	Brain
Cxcl1	OID05105	P12850	Olink Target 96 Mouse Exploratory	var						LPS_With probe-Control_No surgery	0	7.31855	2.5437	12.0934	0.00157531	Significant	fullANOVA_posthoc	Brain
Il6	OID05039	P08505	Olink Target 96 Mouse Exploratory	var						LPS_With probe-Healthy_With probe	0	1.12183	0.337564	1.90609	0.00307562	Significant	fullANOVA_posthoc	Brain
Ccl20	OID05116	O89093	Olink Target 96 Mouse Exploratory	var						LPS_With probe-LPS_No surgery	0	1.9449	0.580868	3.30892	0.051	Non-significant	fullANOVA_posthoc	Brain
Il1a	OID05084	P01582	Olink Target 96 Mouse Exploratory	var						LPS_With probe-Control_No surgery	0	1.15252	0.336425	1.96862	0.051	Non-significant	fullANOVA_posthoc	Brain
Il1b	OID05097	P10749	Olink Target 96 Mouse Exploratory	var						LPS_With probe-LPS_No probe	0	1.15656	0.318429	1.99469	0.00428505	Significant	fullANOVA_posthoc	Brain
Il6	OID05039	P08505	Olink Target 96 Mouse Exploratory	var						LPS_With probe-Control_No surgery	0	1.06486	0.280604	1.84913	0.00495615	Significant	fullANOVA_posthoc	Brain
Ccl20	OID05116	O89093	Olink Target 96 Mouse Exploratory	var						LPS_With probe-Healthy_With probe	0	1.75144	0.387408	3.11546	0.051	Non-significant	fullANOVA_posthoc	Brain
Cxcl9	OID05093	P18340	Olink Target 96 Mouse Exploratory	var						LPS_With probe-LPS_No surgery	0	4.01426	0.851003	7.17751	0.051	Non-significant	fullANOVA_posthoc	Brain
Cxcl9	OID05093	P18340	Olink Target 96 Mouse Exploratory	var						LPS_With probe-Healthy_No probe	0	3.99739	0.834135	7.16064	0.051	Non-significant	fullANOVA_posthoc	Brain
Cxcl9	OID05093	P18340	Olink Target 96 Mouse Exploratory	var						LPS_With probe-Healthy_With probe	0	3.95197	0.788715	7.11522	0.051	Non-significant	fullANOVA_posthoc	Brain
Ccl20	OID05116	O89093	Olink Target 96 Mouse Exploratory	var						LPS_With probe-Control_No surgery	0	1.69979	0.335768	3.06382	0.051	Non-significant	fullANOVA_posthoc	Brain
Tnfrsf12a	OID05089	Q9CR75	Olink Target 96 Mouse Exploratory	var						LPS_With probe-Healthy_No probe	0	0.568525	0.106128	1.03092	0.051	Non-significant	fullANOVA_posthoc	Brain
Il6	OID05039	P08505	Olink Target 96 Mouse Exploratory	var						LPS_With probe-Healthy_No probe	0	0.957325	0.173064	1.74159	0.0121859	Significant	fullANOVA_posthoc	Brain
Gfra1	OID05059	P97785	Olink Target 96 Mouse Exploratory	var						LPS_With probe-LPS_No surgery	0	1.79508	0.30326	3.2869	0.051	Non-significant	fullANOVA_posthoc	Brain
Il6	OID05039	P08505	Olink Target 96 Mouse Exploratory	var						LPS_With probe-LPS_No probe	0	1.01745	0.170349	1.86455	0.013846	Significant	fullANOVA_posthoc	Brain
Cxcl1	OID05105	P12850	Olink Target 96 Mouse Exploratory	var						LPS_With probe-Healthy_No probe	0	5.64096	0.866119	10.4158	0.0157405	Significant	fullANOVA_posthoc	Brain
Il1a	OID05084	P01582	Olink Target 96 Mouse Exploratory	var						LPS_With probe-LPS_No probe	0	1.03438	0.152895	1.91586	0.051	Non-significant	fullANOVA_posthoc	Brain
Cyr61	OID05063	P18406	Olink Target 96 Mouse Exploratory	var						LPS_With probe-LPS_No surgery	0	2.67449	0.317146	5.03184	0.051	Non-significant	fullANOVA_posthoc	Brain
Ccl2	OID05066	P10148	Olink Target 96 Mouse Exploratory	var						LPS_With probe-LPS_No surgery	0	7.06625	0.769846	13.3626	0.051	Non-significant	fullANOVA_posthoc	Brain
Ca13	OID05055	Q9D6N1	Olink Target 96 Mouse Exploratory	var						LPS_With probe-LPS_No surgery	0	1.65214	0.176545	3.12774	0.051	Non-significant	fullANOVA_posthoc	Brain
Ccl3	OID05079	P10855	Olink Target 96 Mouse Exploratory	var						LPS_With probe-LPS_No surgery	0	7.36116	0.635345	14.087	0.051	Non-significant	fullANOVA_posthoc	Brain
Tnfrsf12a	OID05089	Q9CR75	Olink Target 96 Mouse Exploratory	var						LPS_With probe-Healthy_With probe	0	0.505482	0.0430859	0.967879	0.051	Non-significant	fullANOVA_posthoc	Brain
Ccl20	OID05116	O89093	Olink Target 96 Mouse Exploratory	var						LPS_With probe-Healthy_No probe	0	1.48947	0.125438	2.85349	0.051	Non-significant	fullANOVA_posthoc	Brain
Crim1	OID05080	Q9JLL0	Olink Target 96 Mouse Exploratory	var						LPS_With probe-LPS_No surgery	0	1.96774	0.164637	3.77085	0.051	Non-significant	fullANOVA_posthoc	Brain
Cxcl1	OID05105	P12850	Olink Target 96 Mouse Exploratory	var						LPS_With probe-Healthy_With probe	0	5.04324	0.268392	9.81808	0.035165	Significant	fullANOVA_posthoc	Brain
Plin1	OID05068	Q8CGN5	Olink Target 96 Mouse Exploratory	var						LPS_With probe-Control_No surgery	0	0.675825	0.0288352	1.32281	0.051	Non-significant	fullANOVA_posthoc	Brain
Il10	OID05088	P18893	Olink Target 96 Mouse Exploratory	var						LPS_With probe-Healthy_No probe	0	0.582773	0.0227021	1.14284	0.051	Non-significant	fullANOVA_posthoc	Brain
Pla2g4a	OID05038	P47713	Olink Target 96 Mouse Exploratory	var						LPS_With probe-LPS_No surgery	0	1.62881	0.0628258	3.1948	0.051	Non-significant	fullANOVA_posthoc	Brain
Cyr61	OID05063	P18406	Olink Target 96 Mouse Exploratory	var						LPS_With probe-Control_No surgery	0	2.44509	0.0877484	4.80244	0.051	Non-significant	fullANOVA_posthoc	Brain
Pak4	OID05106	Q8BTW9	Olink Target 96 Mouse Exploratory	var						LPS_With probe-LPS_No surgery	0	1.85266	0.0572772	3.64804	0.051	Non-significant	fullANOVA_posthoc	Brain
Cpe	OID05029	Q00493	Olink Target 96 Mouse Exploratory	var						LPS_With probe-LPS_No surgery	0	1.12383	0.0125863	2.23507	0.051	Non-significant	fullANOVA_posthoc	Brain
Ccl3	OID05079	P10855	Olink Target 96 Mouse Exploratory	var						LPS_With probe-Healthy_No probe	0	6.76739	0.0415751	13.4932	0.051	Non-significant	fullANOVA_posthoc	Brain
Lgmn	OID05091	O89017	Olink Target 96 Mouse Exploratory	var						LPS_With probe-LPS_No surgery	0	1.5908	0.00724326	3.17436	0.051	Non-significant	fullANOVA_posthoc	Brain
Il1a	OID05084	P01582	Olink Target 96 Mouse Exploratory	var						LPS_With probe-LPS_No surgery	0	0.81786	0.00176462	1.63396	0.051	Non-significant	fullANOVA_posthoc	Brain
Tnfrsf12a	OID05089	Q9CR75	Olink Target 96 Mouse Exploratory	var						LPS_With probe-LPS_No surgery	0	0.45943	-0.00296664	0.921827	0.0520252	Non-significant	fullANOVA_posthoc	Brain
Matn2	OID05028	O08746	Olink Target 96 Mouse Exploratory	var						LPS_With probe-LPS_No surgery	0	2.4325	-0.0177409	4.88274	0.052291	Non-significant	fullANOVA_posthoc	Brain
Hgf	OID05082	Q08048	Olink Target 96 Mouse Exploratory	var						LPS_With probe-LPS_No surgery	0	2.06649	-0.0150976	4.14808	0.052295	Non-significant	fullANOVA_posthoc	Brain
Gfra1	OID05059	P97785	Olink Target 96 Mouse Exploratory	var						LPS_No surgery-Healthy_With probe	0	-1.46767	-2.95949	0.0241471	0.0552567	Non-significant	fullANOVA_posthoc	Brain
Qdpr	OID05071	Q8BVI4	Olink Target 96 Mouse Exploratory	var						LPS_With probe-LPS_No surgery	0	0.741047	-0.0269461	1.50904	0.0620426	Non-significant	fullANOVA_posthoc	Brain
Prdx5	OID05040	P99029	Olink Target 96 Mouse Exploratory	var						LPS_No surgery-Healthy_With probe	0	-1.87396	-3.87823	0.13031	0.074374	Non-significant	fullANOVA_posthoc	Brain
Apbb1ip	OID05099	Q8R5A3	Olink Target 96 Mouse Exploratory	var						LPS_With probe-LPS_No surgery	0	1.9233	-0.140173	3.98677	0.0756873	Non-significant	fullANOVA_posthoc	Brain
Cntn4	OID05107	Q69Z26	Olink Target 96 Mouse Exploratory	var						LPS_With probe-LPS_No surgery	0	1.50326	-0.111249	3.11776	0.0761313	Non-significant	fullANOVA_posthoc	Brain
Ca13	OID05055	Q9D6N1	Olink Target 96 Mouse Exploratory	var						LPS_With probe-Healthy_No probe	0	1.36543	-0.110173	2.84102	0.0788016	Non-significant	fullANOVA_posthoc	Brain
Ddah1	OID05087	Q9CWS0	Olink Target 96 Mouse Exploratory	var						LPS_No surgery-Healthy_With probe	0	-1.08127	-2.27662	0.114084	0.0891567	Non-significant	fullANOVA_posthoc	Brain
Dll1	OID05086	Q61483	Olink Target 96 Mouse Exploratory	var						LPS_With probe-LPS_No surgery	0	0.705255	-0.0804225	1.49093	0.0928683	Non-significant	fullANOVA_posthoc	Brain
Cyr61	OID05063	P18406	Olink Target 96 Mouse Exploratory	var						LPS_With probe-LPS_No probe	0	2.27263	-0.273591	4.81886	0.0956847	Non-significant	fullANOVA_posthoc	Brain
Prdx5	OID05040	P99029	Olink Target 96 Mouse Exploratory	var						LPS_No surgery-Healthy_No probe	0	-1.776	-3.78027	0.228272	0.0993595	Non-significant	fullANOVA_posthoc	Brain
Ccl20	OID05116	O89093	Olink Target 96 Mouse Exploratory	var						LPS_With probe-LPS_No probe	0	1.30261	-0.170711	2.77592	0.100511	Non-significant	fullANOVA_posthoc	Brain
Rgma	OID05047	Q6PCX7	Olink Target 96 Mouse Exploratory	var						LPS_With probe-LPS_No surgery	0	0.93001	-0.125967	1.98599	0.102533	Non-significant	fullANOVA_posthoc	Brain
Tnfrsf12a	OID05089	Q9CR75	Olink Target 96 Mouse Exploratory	var						LPS_With probe-Control_No surgery	0	0.40492	-0.0574766	0.867317	0.10556	Non-significant	fullANOVA_posthoc	Brain
Vsig2	OID05081	Q9Z109	Olink Target 96 Mouse Exploratory	var						LPS_No probe-Control_No surgery	0	0.576379	-0.0835335	1.23629	0.106964	Non-significant	fullANOVA_posthoc	Brain
Ddah1	OID05087	Q9CWS0	Olink Target 96 Mouse Exploratory	var						LPS_With probe-LPS_No surgery	0	1.04357	-0.151784	2.23892	0.107209	Non-significant	fullANOVA_posthoc	Brain
Ccl2	OID05066	P10148	Olink Target 96 Mouse Exploratory	var						LPS_With probe-Control_No surgery	0	5.46645	-0.829954	11.7628	0.110245	Non-significant	fullANOVA_posthoc	Brain
Plin1	OID05068	Q8CGN5	Olink Target 96 Mouse Exploratory	var						LPS_With probe-Healthy_With probe	0	0.560477	-0.0865123	1.20747	0.111459	Non-significant	fullANOVA_posthoc	Brain
Cxcl9	OID05093	P18340	Olink Target 96 Mouse Exploratory	var						LPS_With probe-Control_No surgery	0	2.73348	-0.429775	5.89673	0.112846	Non-significant	fullANOVA_posthoc	Brain
Crim1	OID05080	Q9JLL0	Olink Target 96 Mouse Exploratory	var						LPS_No surgery-Healthy_With probe	0	-1.55218	-3.35529	0.250923	0.115002	Non-significant	fullANOVA_posthoc	Brain
Tgfbr3	OID05104	O88393	Olink Target 96 Mouse Exploratory	var						LPS_With probe-LPS_No surgery	0	2.14248	-0.348421	4.63338	0.115475	Non-significant	fullANOVA_posthoc	Brain
Riox2	OID05076	Q8CD15	Olink Target 96 Mouse Exploratory	var						LPS_With probe-LPS_No surgery	0	0.9311	-0.16166	2.02386	0.120917	Non-significant	fullANOVA_posthoc	Brain
Lpl	OID05109	P11152	Olink Target 96 Mouse Exploratory	var						LPS_With probe-LPS_No surgery	0	1.64012	-0.295167	3.5754	0.124109	Non-significant	fullANOVA_posthoc	Brain
Matn2	OID05028	O08746	Olink Target 96 Mouse Exploratory	var						LPS_With probe-Healthy_No probe	0	2.05842	-0.391826	4.50866	0.129414	Non-significant	fullANOVA_posthoc	Brain
Cxcl1	OID05105	P12850	Olink Target 96 Mouse Exploratory	var						LPS_With probe-LPS_No probe	0	4.32992	-0.827501	9.48734	0.129805	Non-significant	fullANOVA_posthoc	Brain
Igsf3	OID05103	Q6ZQA6	Olink Target 96 Mouse Exploratory	var						LPS_With probe-LPS_No surgery	0	1.98678	-0.385239	4.3588	0.131248	Non-significant	fullANOVA_posthoc	Brain
Snap29	OID05051	Q9ERB0	Olink Target 96 Mouse Exploratory	var						LPS_No surgery-Control_No surgery	0	-1.07851	-2.37657	0.219554	0.136304	Non-significant	fullANOVA_posthoc	Brain
Prdx5	OID05040	P99029	Olink Target 96 Mouse Exploratory	var						LPS_With probe-LPS_No surgery	0	1.65507	-0.349202	3.65934	0.140237	Non-significant	fullANOVA_posthoc	Brain
Cyr61	OID05063	P18406	Olink Target 96 Mouse Exploratory	var						LPS_No surgery-Healthy_With probe	0	-1.91701	-4.27436	0.440337	0.15036	Non-significant	fullANOVA_posthoc	Brain
Plin1	OID05068	Q8CGN5	Olink Target 96 Mouse Exploratory	var						LPS_With probe-LPS_No surgery	0	0.525927	-0.121062	1.17292	0.150628	Non-significant	fullANOVA_posthoc	Brain
Ccl5	OID05042	P30882	Olink Target 96 Mouse Exploratory	var						LPS_With probe-Healthy_With probe	0	1.32858	-0.316492	2.97364	0.155061	Non-significant	fullANOVA_posthoc	Brain
Cyr61	OID05063	P18406	Olink Target 96 Mouse Exploratory	var						LPS_With probe-Healthy_No probe	0	1.89645	-0.460894	4.2538	0.15774	Non-significant	fullANOVA_posthoc	Brain
Parp1	OID05121	P11103	Olink Target 96 Mouse Exploratory	var						LPS_With probe-LPS_No surgery	0	1.98111	-0.481774	4.444	0.157826	Non-significant	fullANOVA_posthoc	Brain
Cpe	OID05029	Q00493	Olink Target 96 Mouse Exploratory	var						LPS_No surgery-Healthy_With probe	0	-0.890977	-2.00222	0.220264	0.160086	Non-significant	fullANOVA_posthoc	Brain
Apbb1ip	OID05099	Q8R5A3	Olink Target 96 Mouse Exploratory	var						LPS_With probe-Healthy_With probe	0	1.65191	-0.411566	3.71538	0.161171	Non-significant	fullANOVA_posthoc	Brain
Il10	OID05088	P18893	Olink Target 96 Mouse Exploratory	var						LPS_With probe-Healthy_With probe	0	0.4474	-0.11267	1.00747	0.162688	Non-significant	fullANOVA_posthoc	Brain
Apbb1ip	OID05099	Q8R5A3	Olink Target 96 Mouse Exploratory	var						LPS_With probe-Control_No surgery	0	1.64009	-0.423383	3.70356	0.16627	Non-significant	fullANOVA_posthoc	Brain
Il1a	OID05084	P01582	Olink Target 96 Mouse Exploratory	var						LPS_With probe-Healthy_With probe	0	0.648045	-0.16805	1.46414	0.166939	Non-significant	fullANOVA_posthoc	Brain
Ccl5	OID05042	P30882	Olink Target 96 Mouse Exploratory	var						LPS_With probe-Healthy_No probe	0	1.30513	-0.339937	2.9502	0.167591	Non-significant	fullANOVA_posthoc	Brain
Lpl	OID05109	P11152	Olink Target 96 Mouse Exploratory	var						LPS_With probe-Control_No surgery	0	1.53055	-0.404737	3.46583	0.169869	Non-significant	fullANOVA_posthoc	Brain
Gfra1	OID05059	P97785	Olink Target 96 Mouse Exploratory	var						LPS_No surgery-LPS_No probe	0	-1.27203	-2.88338	0.339317	0.171198	Non-significant	fullANOVA_posthoc	Brain
Apbb1ip	OID05099	Q8R5A3	Olink Target 96 Mouse Exploratory	var						LPS_With probe-Healthy_No probe	0	1.6219	-0.441578	3.68537	0.174379	Non-significant	fullANOVA_posthoc	Brain
Snap29	OID05051	Q9ERB0	Olink Target 96 Mouse Exploratory	var						LPS_No surgery-Healthy_No probe	0	-1.01986	-2.31792	0.278204	0.174684	Non-significant	fullANOVA_posthoc	Brain
Nadk	OID05048	P58058	Olink Target 96 Mouse Exploratory	var						LPS_No surgery-Control_No surgery	0	-0.936485	-2.13871	0.265736	0.181082	Non-significant	fullANOVA_posthoc	Brain
Dlk1	OID05064	Q09163	Olink Target 96 Mouse Exploratory	var						LPS_With probe-LPS_No surgery	0	1.68438	-0.479791	3.84855	0.181721	Non-significant	fullANOVA_posthoc	Brain
Cntn4	OID05107	Q69Z26	Olink Target 96 Mouse Exploratory	var						LPS_No surgery-Healthy_No probe	0	-1.2524	-2.86691	0.362104	0.18424	Non-significant	fullANOVA_posthoc	Brain
Ddah1	OID05087	Q9CWS0	Olink Target 96 Mouse Exploratory	var						LPS_No surgery-Healthy_No probe	0	-0.926113	-2.12146	0.269239	0.18518	Non-significant	fullANOVA_posthoc	Brain
Cxcl9	OID05093	P18340	Olink Target 96 Mouse Exploratory	var						LPS_With probe-LPS_No probe	0	2.61983	-0.796874	6.03653	0.193181	Non-significant	fullANOVA_posthoc	Brain
Yes1	OID05033	Q04736	Olink Target 96 Mouse Exploratory	var						LPS_With probe-LPS_No surgery	0	1.2165	-0.372287	2.8053	0.194296	Non-significant	fullANOVA_posthoc	Brain
Apbb1ip	OID05099	Q8R5A3	Olink Target 96 Mouse Exploratory	var						LPS_With probe-LPS_No probe	0	1.7021	-0.526704	3.93091	0.196346	Non-significant	fullANOVA_posthoc	Brain
Ccl5	OID05042	P30882	Olink Target 96 Mouse Exploratory	var						LPS_With probe-LPS_No surgery	0	1.25601	-0.38906	2.90107	0.196536	Non-significant	fullANOVA_posthoc	Brain
Gfra1	OID05059	P97785	Olink Target 96 Mouse Exploratory	var						LPS_No surgery-Healthy_No probe	0	-1.13847	-2.63029	0.353347	0.196903	Non-significant	fullANOVA_posthoc	Brain
Il1b	OID05097	P10749	Olink Target 96 Mouse Exploratory	var						LPS_No surgery-LPS_No probe	0	-0.638963	-1.47709	0.199166	0.197706	Non-significant	fullANOVA_posthoc	Brain
Ccl2	OID05066	P10148	Olink Target 96 Mouse Exploratory	var						LPS_With probe-Healthy_No probe	0	4.76985	-1.52655	11.0662	0.202751	Non-significant	fullANOVA_posthoc	Brain
Snap29	OID05051	Q9ERB0	Olink Target 96 Mouse Exploratory	var						LPS_With probe-LPS_No surgery	0	0.97907	-0.318994	2.27713	0.206264	Non-significant	fullANOVA_posthoc	Brain
Ca13	OID05055	Q9D6N1	Olink Target 96 Mouse Exploratory	var						LPS_With probe-Control_No surgery	0	1.10813	-0.367468	2.58373	0.209809	Non-significant	fullANOVA_posthoc	Brain
Cpe	OID05029	Q00493	Olink Target 96 Mouse Exploratory	var						LPS_No surgery-Healthy_No probe	0	-0.833852	-1.94509	0.277389	0.210452	Non-significant	fullANOVA_posthoc	Brain
Plin1	OID05068	Q8CGN5	Olink Target 96 Mouse Exploratory	var						LPS_With probe-Healthy_No probe	0	0.48368	-0.16331	1.13067	0.213513	Non-significant	fullANOVA_posthoc	Brain
Pdgfb	OID05102	P31240	Olink Target 96 Mouse Exploratory	var						LPS_With probe-LPS_No surgery	0	1.79729	-0.612942	4.20751	0.215607	Non-significant	fullANOVA_posthoc	Brain
Sez6l2	OID05083	Q4V9Z5	Olink Target 96 Mouse Exploratory	var						LPS_With probe-LPS_No surgery	0	1.46182	-0.499965	3.4236	0.216211	Non-significant	fullANOVA_posthoc	Brain
Erbb4	OID05075	Q61527	Olink Target 96 Mouse Exploratory	var						LPS_With probe-LPS_No surgery	0	1.61895	-0.559261	3.79716	0.218332	Non-significant	fullANOVA_posthoc	Brain
Prdx5	OID05040	P99029	Olink Target 96 Mouse Exploratory	var						LPS_No surgery-Control_No surgery	0	-1.48683	-3.4911	0.517442	0.219925	Non-significant	fullANOVA_posthoc	Brain
Fas	OID05074	P25446	Olink Target 96 Mouse Exploratory	var						LPS_With probe-Healthy_With probe	0	0.43566	-0.152606	1.02393	0.221334	Non-significant	fullANOVA_posthoc	Brain
Cxcl1	OID05105	P12850	Olink Target 96 Mouse Exploratory	var						LPS_No surgery-LPS_No probe	0	-3.81931	-8.97673	1.33811	0.221375	Non-significant	fullANOVA_posthoc	Brain
S100a4	OID05054	P07091	Olink Target 96 Mouse Exploratory	var						LPS_With probe-LPS_No surgery	0	1.9918	-0.716883	4.70048	0.227335	Non-significant	fullANOVA_posthoc	Brain
Epo	OID05043	P07321	Olink Target 96 Mouse Exploratory	var						LPS_With probe-Control_No surgery	0	0.467485	-0.174199	1.10917	0.235311	Non-significant	fullANOVA_posthoc	Brain
Tgfa	OID05041	P48030	Olink Target 96 Mouse Exploratory	var						LPS_With probe-LPS_No surgery	0	2.14562	-0.813278	5.10451	0.239355	Non-significant	fullANOVA_posthoc	Brain
Il1a	OID05084	P01582	Olink Target 96 Mouse Exploratory	var						Healthy_No probe-Control_No surgery	0	0.59141	-0.224685	1.40751	0.239908	Non-significant	fullANOVA_posthoc	Brain
Lpl	OID05109	P11152	Olink Target 96 Mouse Exploratory	var						LPS_With probe-Healthy_No probe	0	1.40203	-0.533255	3.33731	0.240179	Non-significant	fullANOVA_posthoc	Brain
Vsig2	OID05081	Q9Z109	Olink Target 96 Mouse Exploratory	var						LPS_With probe-Control_No surgery	0	0.441298	-0.169663	1.05226	0.242787	Non-significant	fullANOVA_posthoc	Brain
Qdpr	OID05071	Q8BVI4	Olink Target 96 Mouse Exploratory	var						LPS_No surgery-Healthy_With probe	0	-0.55472	-1.32271	0.213274	0.242791	Non-significant	fullANOVA_posthoc	Brain
Fst	OID05046	P47931	Olink Target 96 Mouse Exploratory	var						LPS_With probe-LPS_No surgery	0	1.52651	-0.591852	3.64488	0.244849	Non-significant	fullANOVA_posthoc	Brain
Riox2	OID05076	Q8CD15	Olink Target 96 Mouse Exploratory	var						LPS_No surgery-Healthy_With probe	0	-0.786373	-1.87913	0.306387	0.246059	Non-significant	fullANOVA_posthoc	Brain
Ahr	OID05065	P30561	Olink Target 96 Mouse Exploratory	var						LPS_With probe-LPS_No surgery	0	0.346857	-0.135542	0.829257	0.24679	Non-significant	fullANOVA_posthoc	Brain
Cyr61	OID05063	P18406	Olink Target 96 Mouse Exploratory	var						Healthy_With probe-Control_No surgery	0	1.68761	-0.669734	4.04496	0.25066	Non-significant	fullANOVA_posthoc	Brain
Clstn2	OID05053	Q9ER65	Olink Target 96 Mouse Exploratory	var						LPS_With probe-LPS_No surgery	0	1.14946	-0.46236	2.76129	0.254097	Non-significant	fullANOVA_posthoc	Brain
Epo	OID05043	P07321	Olink Target 96 Mouse Exploratory	var						LPS_With probe-Healthy_No probe	0	0.457377	-0.184306	1.09906	0.25456	Non-significant	fullANOVA_posthoc	Brain
Plxna4	OID05077	Q80UG2	Olink Target 96 Mouse Exploratory	var						LPS_With probe-LPS_No surgery	0	1.50605	-0.608201	3.62031	0.255119	Non-significant	fullANOVA_posthoc	Brain
Snap29	OID05051	Q9ERB0	Olink Target 96 Mouse Exploratory	var						LPS_No surgery-Healthy_With probe	0	-0.917867	-2.21593	0.380196	0.261766	Non-significant	fullANOVA_posthoc	Brain
Cntn4	OID05107	Q69Z26	Olink Target 96 Mouse Exploratory	var						LPS_No surgery-Control_No surgery	0	-1.14028	-2.75479	0.474224	0.262836	Non-significant	fullANOVA_posthoc	Brain
Ccl3	OID05079	P10855	Olink Target 96 Mouse Exploratory	var						LPS_With probe-LPS_No probe	0	5.07839	-2.18632	12.3431	0.272253	Non-significant	fullANOVA_posthoc	Brain
Ahr	OID05065	P30561	Olink Target 96 Mouse Exploratory	var						LPS_With probe-Healthy_With probe	0	0.336643	-0.145757	0.819042	0.273839	Non-significant	fullANOVA_posthoc	Brain
Snap29	OID05051	Q9ERB0	Olink Target 96 Mouse Exploratory	var						LPS_No surgery-LPS_No probe	0	-0.976531	-2.3786	0.425538	0.275642	Non-significant	fullANOVA_posthoc	Brain
Epcam	OID05078	Q99JW5	Olink Target 96 Mouse Exploratory	var						LPS_With probe-Healthy_With probe	0	0.583205	-0.255552	1.42196	0.277206	Non-significant	fullANOVA_posthoc	Brain
Nadk	OID05048	P58058	Olink Target 96 Mouse Exploratory	var						LPS_With probe-LPS_No surgery	0	0.832148	-0.370073	2.03437	0.281434	Non-significant	fullANOVA_posthoc	Brain
Fli1	OID05117	P26323	Olink Target 96 Mouse Exploratory	var						LPS_With probe-LPS_No surgery	0	1.39101	-0.627121	3.40913	0.285398	Non-significant	fullANOVA_posthoc	Brain
Yes1	OID05033	Q04736	Olink Target 96 Mouse Exploratory	var						LPS_No surgery-Control_No surgery	0	-1.09251	-2.6813	0.496287	0.287619	Non-significant	fullANOVA_posthoc	Brain
Il1a	OID05084	P01582	Olink Target 96 Mouse Exploratory	var						LPS_With probe-Healthy_No probe	0	0.56111	-0.254985	1.37721	0.287726	Non-significant	fullANOVA_posthoc	Brain
Il1b	OID05097	P10749	Olink Target 96 Mouse Exploratory	var						LPS_No surgery-Control_No surgery	0	-0.52992	-1.30588	0.246037	0.294128	Non-significant	fullANOVA_posthoc	Brain
Prdx5	OID05040	P99029	Olink Target 96 Mouse Exploratory	var						LPS_No surgery-LPS_No probe	0	-1.47466	-3.63951	0.690204	0.296567	Non-significant	fullANOVA_posthoc	Brain
Yes1	OID05033	Q04736	Olink Target 96 Mouse Exploratory	var						LPS_No surgery-Healthy_With probe	0	-1.07995	-2.66874	0.50884	0.298598	Non-significant	fullANOVA_posthoc	Brain
Il10	OID05088	P18893	Olink Target 96 Mouse Exploratory	var						Healthy_No probe-Control_No surgery	0	-0.38007	-0.94014	0.18	0.300178	Non-significant	fullANOVA_posthoc	Brain
Ccl3	OID05079	P10855	Olink Target 96 Mouse Exploratory	var						LPS_With probe-Control_No surgery	0	4.56402	-2.1618	11.2898	0.300219	Non-significant	fullANOVA_posthoc	Brain
Cpe	OID05029	Q00493	Olink Target 96 Mouse Exploratory	var						LPS_No surgery-LPS_No probe	0	-0.811601	-2.01188	0.388677	0.303628	Non-significant	fullANOVA_posthoc	Brain
Il1b	OID05097	P10749	Olink Target 96 Mouse Exploratory	var						LPS_No probe-Healthy_With probe	0	0.566303	-0.271826	1.40443	0.304344	Non-significant	fullANOVA_posthoc	Brain
Clmp	OID05027	Q8R373	Olink Target 96 Mouse Exploratory	var						LPS_With probe-LPS_No surgery	0	1.57461	-0.770906	3.92012	0.310584	Non-significant	fullANOVA_posthoc	Brain
Crim1	OID05080	Q9JLL0	Olink Target 96 Mouse Exploratory	var						LPS_With probe-LPS_No probe	0	1.3063	-0.641273	3.25388	0.311444	Non-significant	fullANOVA_posthoc	Brain
Qdpr	OID05071	Q8BVI4	Olink Target 96 Mouse Exploratory	var						LPS_No surgery-Control_No surgery	0	-0.514173	-1.28217	0.253821	0.313231	Non-significant	fullANOVA_posthoc	Brain
Dll1	OID05086	Q61483	Olink Target 96 Mouse Exploratory	var						LPS_With probe-Healthy_No probe	0	0.525077	-0.2606	1.31075	0.314962	Non-significant	fullANOVA_posthoc	Brain
Fstl3	OID05110	Q9EQC7	Olink Target 96 Mouse Exploratory	var						LPS_With probe-LPS_No probe	0	0.513755	-0.255086	1.2826	0.315096	Non-significant	fullANOVA_posthoc	Brain
Il10	OID05088	P18893	Olink Target 96 Mouse Exploratory	var						LPS_With probe-LPS_No surgery	0	0.373425	-0.186645	0.933495	0.31725	Non-significant	fullANOVA_posthoc	Brain
Fstl3	OID05110	Q9EQC7	Olink Target 96 Mouse Exploratory	var						LPS_With probe-Control_No surgery	0	0.474548	-0.237261	1.18636	0.317349	Non-significant	fullANOVA_posthoc	Brain
Cntn4	OID05107	Q69Z26	Olink Target 96 Mouse Exploratory	var						LPS_No surgery-Healthy_With probe	0	-1.07618	-2.69068	0.538329	0.317512	Non-significant	fullANOVA_posthoc	Brain
Fas	OID05074	P25446	Olink Target 96 Mouse Exploratory	var						LPS_With probe-LPS_No surgery	0	0.39086	-0.197406	0.979126	0.320661	Non-significant	fullANOVA_posthoc	Brain
Epo	OID05043	P07321	Olink Target 96 Mouse Exploratory	var						LPS_With probe-LPS_No surgery	0	0.418687	-0.222996	1.06037	0.338596	Non-significant	fullANOVA_posthoc	Brain
Cxcl1	OID05105	P12850	Olink Target 96 Mouse Exploratory	var						LPS_No surgery-Healthy_With probe	0	-3.106	-7.88084	1.66885	0.341646	Non-significant	fullANOVA_posthoc	Brain
Qdpr	OID05071	Q8BVI4	Olink Target 96 Mouse Exploratory	var						LPS_No surgery-Healthy_No probe	0	-0.497843	-1.26584	0.270151	0.345119	Non-significant	fullANOVA_posthoc	Brain
Axin1	OID05044	O35625	Olink Target 96 Mouse Exploratory	var						LPS_With probe-LPS_No surgery	0	1.35069	-0.735284	3.43667	0.346243	Non-significant	fullANOVA_posthoc	Brain
Ahr	OID05065	P30561	Olink Target 96 Mouse Exploratory	var						LPS_With probe-Control_No surgery	0	0.3117	-0.170699	0.794099	0.348362	Non-significant	fullANOVA_posthoc	Brain
Eda2r	OID05113	Q8BX35	Olink Target 96 Mouse Exploratory	var						LPS_With probe-LPS_No surgery	0	0.737498	-0.412419	1.88741	0.355867	Non-significant	fullANOVA_posthoc	Brain
Dctn2	OID05111	Q99KJ8	Olink Target 96 Mouse Exploratory	var						LPS_No surgery-Healthy_With probe	0	-1.69197	-4.34878	0.964839	0.363004	Non-significant	fullANOVA_posthoc	Brain
Tnr	OID05119	Q8BYI9	Olink Target 96 Mouse Exploratory	var						LPS_With probe-LPS_No surgery	0	-0.309883	-0.796615	0.17685	0.363297	Non-significant	fullANOVA_posthoc	Brain
Fstl3	OID05110	Q9EQC7	Olink Target 96 Mouse Exploratory	var						LPS_With probe-Healthy_With probe	0	0.452645	-0.259163	1.16445	0.364494	Non-significant	fullANOVA_posthoc	Brain
Gcg	OID05031	P55095	Olink Target 96 Mouse Exploratory	var						LPS_With probe-Healthy_No probe	0	0.462265	-0.265363	1.18989	0.365461	Non-significant	fullANOVA_posthoc	Brain
Il10	OID05088	P18893	Olink Target 96 Mouse Exploratory	var						LPS_No probe-Healthy_No probe	0	0.379662	-0.225283	0.984607	0.377908	Non-significant	fullANOVA_posthoc	Brain
Epo	OID05043	P07321	Olink Target 96 Mouse Exploratory	var						LPS_With probe-Healthy_With probe	0	0.400037	-0.241646	1.04172	0.384756	Non-significant	fullANOVA_posthoc	Brain
Tnf	OID05122	P06804	Olink Target 96 Mouse Exploratory	var						LPS_With probe-Healthy_With probe	0	0.417633	-0.252795	1.08806	0.385554	Non-significant	fullANOVA_posthoc	Brain
Cntn4	OID05107	Q69Z26	Olink Target 96 Mouse Exploratory	var						LPS_No surgery-LPS_No probe	0	-1.08539	-2.82925	0.658481	0.386433	Non-significant	fullANOVA_posthoc	Brain
Gcg	OID05031	P55095	Olink Target 96 Mouse Exploratory	var						LPS_No probe-Healthy_No probe	0	0.488674	-0.297254	1.2746	0.387461	Non-significant	fullANOVA_posthoc	Brain
Il1a	OID05084	P01582	Olink Target 96 Mouse Exploratory	var						Healthy_With probe-Control_No surgery	0	0.504475	-0.31162	1.32057	0.393475	Non-significant	fullANOVA_posthoc	Brain
Fstl3	OID05110	Q9EQC7	Olink Target 96 Mouse Exploratory	var						LPS_With probe-LPS_No surgery	0	0.439895	-0.271913	1.1517	0.393743	Non-significant	fullANOVA_posthoc	Brain
Yes1	OID05033	Q04736	Olink Target 96 Mouse Exploratory	var						LPS_No surgery-Healthy_No probe	0	-0.98069	-2.56948	0.608102	0.394981	Non-significant	fullANOVA_posthoc	Brain
Pdgfb	OID05102	P31240	Olink Target 96 Mouse Exploratory	var						LPS_No surgery-Healthy_With probe	0	-1.48694	-3.89716	0.923289	0.395527	Non-significant	fullANOVA_posthoc	Brain
Pla2g4a	OID05038	P47713	Olink Target 96 Mouse Exploratory	var						LPS_With probe-Healthy_No probe	0	0.965858	-0.600129	2.53184	0.395787	Non-significant	fullANOVA_posthoc	Brain
S100a4	OID05054	P07091	Olink Target 96 Mouse Exploratory	var						LPS_With probe-Control_No surgery	0	1.6638	-1.04489	4.37248	0.400025	Non-significant	fullANOVA_posthoc	Brain
Crim1	OID05080	Q9JLL0	Olink Target 96 Mouse Exploratory	var						LPS_With probe-Control_No surgery	0	1.10495	-0.698158	2.90805	0.402457	Non-significant	fullANOVA_posthoc	Brain
Gfra1	OID05059	P97785	Olink Target 96 Mouse Exploratory	var						LPS_No surgery-Control_No surgery	0	-0.911578	-2.4034	0.580242	0.405418	Non-significant	fullANOVA_posthoc	Brain
Crim1	OID05080	Q9JLL0	Olink Target 96 Mouse Exploratory	var						LPS_With probe-Healthy_No probe	0	1.09979	-0.703318	2.90289	0.407301	Non-significant	fullANOVA_posthoc	Brain
Dll1	OID05086	Q61483	Olink Target 96 Mouse Exploratory	var						LPS_With probe-Healthy_With probe	0	0.477475	-0.308202	1.26315	0.411073	Non-significant	fullANOVA_posthoc	Brain
Hgf	OID05082	Q08048	Olink Target 96 Mouse Exploratory	var						LPS_No surgery-Healthy_With probe	0	-1.26316	-3.34475	0.818425	0.412606	Non-significant	fullANOVA_posthoc	Brain
Tnfrsf11b	OID05036	O08712	Olink Target 96 Mouse Exploratory	var						LPS_With probe-LPS_No surgery	0	0.375812	-0.243744	0.995369	0.413022	Non-significant	fullANOVA_posthoc	Brain
Ddah1	OID05087	Q9CWS0	Olink Target 96 Mouse Exploratory	var						LPS_No surgery-LPS_No probe	0	-0.779338	-2.07046	0.511789	0.418121	Non-significant	fullANOVA_posthoc	Brain
Lpl	OID05109	P11152	Olink Target 96 Mouse Exploratory	var						LPS_With probe-Healthy_With probe	0	1.16063	-0.774652	3.09592	0.424837	Non-significant	fullANOVA_posthoc	Brain
Tnfrsf12a	OID05089	Q9CR75	Olink Target 96 Mouse Exploratory	var						LPS_With probe-LPS_No probe	0	0.298915	-0.20053	0.79836	0.426969	Non-significant	fullANOVA_posthoc	Brain
Flrt2	OID05070	Q8BLU0	Olink Target 96 Mouse Exploratory	var						LPS_With probe-LPS_No surgery	0	1.44736	-0.972313	3.86703	0.427544	Non-significant	fullANOVA_posthoc	Brain
Epo	OID05043	P07321	Olink Target 96 Mouse Exploratory	var						LPS_With probe-LPS_No probe	0	0.413736	-0.279362	1.10683	0.429679	Non-significant	fullANOVA_posthoc	Brain
Sez6l2	OID05083	Q4V9Z5	Olink Target 96 Mouse Exploratory	var						LPS_No surgery-Healthy_No probe	0	-1.17092	-3.1327	0.790863	0.429804	Non-significant	fullANOVA_posthoc	Brain
Cyr61	OID05063	P18406	Olink Target 96 Mouse Exploratory	var						LPS_No probe-Healthy_With probe	0	-1.51515	-4.06138	1.03107	0.432961	Non-significant	fullANOVA_posthoc	Brain
Sez6l2	OID05083	Q4V9Z5	Olink Target 96 Mouse Exploratory	var						LPS_No surgery-Healthy_With probe	0	-1.16663	-3.12841	0.795153	0.433625	Non-significant	fullANOVA_posthoc	Brain
Gdnf	OID05032	P48540	Olink Target 96 Mouse Exploratory	var						LPS_With probe-LPS_No surgery	0	1.30676	-0.897453	3.51097	0.436839	Non-significant	fullANOVA_posthoc	Brain
Gfra1	OID05059	P97785	Olink Target 96 Mouse Exploratory	var						LPS_With probe-Control_No surgery	0	0.883502	-0.608317	2.37532	0.437919	Non-significant	fullANOVA_posthoc	Brain
Matn2	OID05028	O08746	Olink Target 96 Mouse Exploratory	var						LPS_With probe-Control_No surgery	0	1.45104	-0.999196	3.90129	0.437966	Non-significant	fullANOVA_posthoc	Brain
Ca13	OID05055	Q9D6N1	Olink Target 96 Mouse Exploratory	var						LPS_With probe-Healthy_With probe	0	0.871905	-0.603693	2.3475	0.440295	Non-significant	fullANOVA_posthoc	Brain
Tgfbr3	OID05104	O88393	Olink Target 96 Mouse Exploratory	var						LPS_With probe-Healthy_No probe	0	1.47088	-1.02002	3.96179	0.440964	Non-significant	fullANOVA_posthoc	Brain
Il5	OID05112	P04401	Olink Target 96 Mouse Exploratory	var						LPS_With probe-Healthy_No probe	0	0.539395	-0.374433	1.45322	0.441396	Non-significant	fullANOVA_posthoc	Brain
Il1b	OID05097	P10749	Olink Target 96 Mouse Exploratory	var						Healthy_With probe-Control_No surgery	0	-0.45726	-1.23322	0.318697	0.443116	Non-significant	fullANOVA_posthoc	Brain
Dctn2	OID05111	Q99KJ8	Olink Target 96 Mouse Exploratory	var						LPS_With probe-LPS_No surgery	0	1.56501	-1.0918	4.22182	0.44352	Non-significant	fullANOVA_posthoc	Brain
Tgfbr3	OID05104	O88393	Olink Target 96 Mouse Exploratory	var						LPS_With probe-Control_No surgery	0	1.46386	-1.02704	3.95476	0.445951	Non-significant	fullANOVA_posthoc	Brain
Ccl3	OID05079	P10855	Olink Target 96 Mouse Exploratory	var						LPS_No surgery-Healthy_With probe	0	-3.95019	-10.676	2.77563	0.446601	Non-significant	fullANOVA_posthoc	Brain
Lgmn	OID05091	O89017	Olink Target 96 Mouse Exploratory	var						LPS_With probe-Healthy_No probe	0	0.926553	-0.657004	2.51011	0.450528	Non-significant	fullANOVA_posthoc	Brain
Riox2	OID05076	Q8CD15	Olink Target 96 Mouse Exploratory	var						LPS_No surgery-Control_No surgery	0	-0.63549	-1.72825	0.45727	0.456893	Non-significant	fullANOVA_posthoc	Brain
Pak4	OID05106	Q8BTW9	Olink Target 96 Mouse Exploratory	var						LPS_With probe-LPS_No probe	0	1.127	-0.812231	3.06624	0.457586	Non-significant	fullANOVA_posthoc	Brain
Pak4	OID05106	Q8BTW9	Olink Target 96 Mouse Exploratory	var						LPS_With probe-Healthy_No probe	0	1.04205	-0.75333	2.83744	0.458936	Non-significant	fullANOVA_posthoc	Brain
Dlk1	OID05064	Q09163	Olink Target 96 Mouse Exploratory	var						LPS_With probe-Healthy_No probe	0	1.25462	-0.909553	3.41879	0.460166	Non-significant	fullANOVA_posthoc	Brain
Cxcl1	OID05105	P12850	Olink Target 96 Mouse Exploratory	var						LPS_No probe-Control_No surgery	0	2.98863	-2.16879	8.14605	0.460599	Non-significant	fullANOVA_posthoc	Brain
Plxna4	OID05077	Q80UG2	Olink Target 96 Mouse Exploratory	var						LPS_No surgery-Healthy_With probe	0	-1.22467	-3.33893	0.889578	0.46102	Non-significant	fullANOVA_posthoc	Brain
Adam23	OID05061	Q9R1V7	Olink Target 96 Mouse Exploratory	var						LPS_With probe-LPS_No surgery	0	0.374635	-0.272452	1.02172	0.461542	Non-significant	fullANOVA_posthoc	Brain
Yes1	OID05033	Q04736	Olink Target 96 Mouse Exploratory	var						LPS_No surgery-LPS_No probe	0	-0.988322	-2.70441	0.727769	0.467029	Non-significant	fullANOVA_posthoc	Brain
Il5	OID05112	P04401	Olink Target 96 Mouse Exploratory	var						LPS_No surgery-Healthy_No probe	0	0.524892	-0.388936	1.43872	0.469791	Non-significant	fullANOVA_posthoc	Brain
Casp3	OID05098	P70677	Olink Target 96 Mouse Exploratory	var						LPS_No surgery-Healthy_With probe	0	-1.81881	-4.98631	1.3487	0.47012	Non-significant	fullANOVA_posthoc	Brain
Tnfrsf11b	OID05036	O08712	Olink Target 96 Mouse Exploratory	var						LPS_With probe-Healthy_With probe	0	0.355617	-0.263939	0.975174	0.470519	Non-significant	fullANOVA_posthoc	Brain
Casp3	OID05098	P70677	Olink Target 96 Mouse Exploratory	var						LPS_With probe-LPS_No surgery	0	1.81665	-1.35086	4.98415	0.471355	Non-significant	fullANOVA_posthoc	Brain
Ca13	OID05055	Q9D6N1	Olink Target 96 Mouse Exploratory	var						LPS_With probe-LPS_No probe	0	0.907686	-0.686142	2.50151	0.478681	Non-significant	fullANOVA_posthoc	Brain
Ntf3	OID05114	P20181	Olink Target 96 Mouse Exploratory	var						LPS_No surgery-Healthy_With probe	0	-1.33516	-3.68004	1.00972	0.478878	Non-significant	fullANOVA_posthoc	Brain
Plin1	OID05068	Q8CGN5	Olink Target 96 Mouse Exploratory	var						LPS_No probe-Control_No surgery	0	0.397462	-0.301366	1.09629	0.480043	Non-significant	fullANOVA_posthoc	Brain
Sez6l2	OID05083	Q4V9Z5	Olink Target 96 Mouse Exploratory	var						LPS_No surgery-Control_No surgery	0	-1.11563	-3.07741	0.846153	0.480176	Non-significant	fullANOVA_posthoc	Brain
Cpe	OID05029	Q00493	Olink Target 96 Mouse Exploratory	var						LPS_No surgery-Control_No surgery	0	-0.631737	-1.74298	0.479504	0.480514	Non-significant	fullANOVA_posthoc	Brain
Ccl2	OID05066	P10148	Olink Target 96 Mouse Exploratory	var						LPS_No surgery-Healthy_With probe	0	-3.57876	-9.87515	2.71764	0.480726	Non-significant	fullANOVA_posthoc	Brain
Parp1	OID05121	P11103	Olink Target 96 Mouse Exploratory	var						LPS_With probe-Control_No surgery	0	1.39783	-1.06505	3.86072	0.482229	Non-significant	fullANOVA_posthoc	Brain
S100a4	OID05054	P07091	Olink Target 96 Mouse Exploratory	var						LPS_No surgery-Healthy_With probe	0	-1.53399	-4.24268	1.17469	0.48449	Non-significant	fullANOVA_posthoc	Brain
Dll1	OID05086	Q61483	Olink Target 96 Mouse Exploratory	var						LPS_With probe-Control_No surgery	0	0.443972	-0.341705	1.22965	0.48677	Non-significant	fullANOVA_posthoc	Brain
Pla2g4a	OID05038	P47713	Olink Target 96 Mouse Exploratory	var						LPS_No surgery-Healthy_With probe	0	-0.882938	-2.44892	0.683049	0.489086	Non-significant	fullANOVA_posthoc	Brain
Fstl3	OID05110	Q9EQC7	Olink Target 96 Mouse Exploratory	var						LPS_With probe-Healthy_No probe	0	0.40064	-0.311168	1.11245	0.490879	Non-significant	fullANOVA_posthoc	Brain
Parp1	OID05121	P11103	Olink Target 96 Mouse Exploratory	var						LPS_No surgery-Healthy_With probe	0	-1.37614	-3.83902	1.08675	0.498445	Non-significant	fullANOVA_posthoc	Brain
Fli1	OID05117	P26323	Olink Target 96 Mouse Exploratory	var						LPS_With probe-Healthy_No probe	0	1.12647	-0.891651	3.1446	0.499503	Non-significant	fullANOVA_posthoc	Brain
Lgmn	OID05091	O89017	Olink Target 96 Mouse Exploratory	var						LPS_No surgery-Healthy_With probe	0	-0.882308	-2.46586	0.701249	0.501376	Non-significant	fullANOVA_posthoc	Brain
Qdpr	OID05071	Q8BVI4	Olink Target 96 Mouse Exploratory	var						LPS_No surgery-LPS_No probe	0	-0.459624	-1.28915	0.369904	0.507115	Non-significant	fullANOVA_posthoc	Brain
Fli1	OID05117	P26323	Olink Target 96 Mouse Exploratory	var						LPS_With probe-Healthy_With probe	0	1.11811	-0.900013	3.13624	0.507197	Non-significant	fullANOVA_posthoc	Brain
Ccl2	OID05066	P10148	Olink Target 96 Mouse Exploratory	var						LPS_With probe-Healthy_With probe	0	3.48749	-2.80891	9.78389	0.507473	Non-significant	fullANOVA_posthoc	Brain
Hgf	OID05082	Q08048	Olink Target 96 Mouse Exploratory	var						LPS_With probe-LPS_No probe	0	1.24271	-1.00566	3.49108	0.509654	Non-significant	fullANOVA_posthoc	Brain
Il6	OID05039	P08505	Olink Target 96 Mouse Exploratory	var						LPS_No surgery-Healthy_No probe	0	-0.431598	-1.21586	0.352664	0.514118	Non-significant	fullANOVA_posthoc	Brain
Rgma	OID05047	Q6PCX7	Olink Target 96 Mouse Exploratory	var						LPS_No surgery-Healthy_No probe	0	-0.581067	-1.63704	0.474909	0.514227	Non-significant	fullANOVA_posthoc	Brain
Pla2g4a	OID05038	P47713	Olink Target 96 Mouse Exploratory	var						LPS_No surgery-Control_No surgery	0	-0.858418	-2.4244	0.707569	0.518158	Non-significant	fullANOVA_posthoc	Brain
Kitlg	OID05058	P20826	Olink Target 96 Mouse Exploratory	var						LPS_With probe-LPS_No surgery	0	1.43953	-1.19199	4.07105	0.520274	Non-significant	fullANOVA_posthoc	Brain
Clstn2	OID05053	Q9ER65	Olink Target 96 Mouse Exploratory	var						LPS_With probe-Control_No surgery	0	0.881255	-0.73057	2.49308	0.52082	Non-significant	fullANOVA_posthoc	Brain
Gdnf	OID05032	P48540	Olink Target 96 Mouse Exploratory	var						LPS_With probe-Healthy_No probe	0	1.20511	-0.999106	3.40932	0.520848	Non-significant	fullANOVA_posthoc	Brain
Hgf	OID05082	Q08048	Olink Target 96 Mouse Exploratory	var						LPS_With probe-Control_No surgery	0	1.13682	-0.944763	3.21841	0.521964	Non-significant	fullANOVA_posthoc	Brain
Tpp1	OID05118	O89023	Olink Target 96 Mouse Exploratory	var						LPS_With probe-LPS_No surgery	0	0.368887	-0.307316	1.04509	0.523101	Non-significant	fullANOVA_posthoc	Brain
Ccl5	OID05042	P30882	Olink Target 96 Mouse Exploratory	var						LPS_With probe-LPS_No probe	0	0.968318	-0.808558	2.74519	0.524176	Non-significant	fullANOVA_posthoc	Brain
Il23r	OID05085	Q8K4B4	Olink Target 96 Mouse Exploratory	var						LPS_No probe-Control_No surgery	0	0.363854	-0.306717	1.03443	0.528599	Non-significant	fullANOVA_posthoc	Brain
Ccl2	OID05066	P10148	Olink Target 96 Mouse Exploratory	var						LPS_With probe-LPS_No probe	0	3.68847	-3.11242	10.4894	0.529073	Non-significant	fullANOVA_posthoc	Brain
Tnfrsf12a	OID05089	Q9CR75	Olink Target 96 Mouse Exploratory	var						LPS_No probe-Healthy_No probe	0	0.26961	-0.229835	0.769055	0.533846	Non-significant	fullANOVA_posthoc	Brain
Il1a	OID05084	P01582	Olink Target 96 Mouse Exploratory	var						LPS_No probe-Healthy_No probe	0	-0.473268	-1.35475	0.408215	0.539359	Non-significant	fullANOVA_posthoc	Brain
Pak4	OID05106	Q8BTW9	Olink Target 96 Mouse Exploratory	var						LPS_With probe-Control_No surgery	0	0.961115	-0.834268	2.7565	0.542337	Non-significant	fullANOVA_posthoc	Brain
Matn2	OID05028	O08746	Olink Target 96 Mouse Exploratory	var						LPS_With probe-Healthy_With probe	0	1.31166	-1.13858	3.7619	0.542352	Non-significant	fullANOVA_posthoc	Brain
Hgf	OID05082	Q08048	Olink Target 96 Mouse Exploratory	var						LPS_No surgery-Healthy_No probe	0	-1.10968	-3.19127	0.971905	0.546565	Non-significant	fullANOVA_posthoc	Brain
Clstn2	OID05053	Q9ER65	Olink Target 96 Mouse Exploratory	var						LPS_With probe-Healthy_No probe	0	0.859252	-0.752573	2.47108	0.546567	Non-significant	fullANOVA_posthoc	Brain
Tgfa	OID05041	P48030	Olink Target 96 Mouse Exploratory	var						LPS_With probe-Healthy_No probe	0	1.57636	-1.38253	4.53526	0.54721	Non-significant	fullANOVA_posthoc	Brain
Eno2	OID05067	P17183	Olink Target 96 Mouse Exploratory	var						LPS_No surgery-Healthy_No probe	0	-0.127935	-0.368751	0.112881	0.550051	Non-significant	fullANOVA_posthoc	Brain
Clmp	OID05027	Q8R373	Olink Target 96 Mouse Exploratory	var						LPS_No surgery-Control_No surgery	0	-1.2442	-3.58972	1.10131	0.551563	Non-significant	fullANOVA_posthoc	Brain
Fas	OID05074	P25446	Olink Target 96 Mouse Exploratory	var						LPS_No probe-Healthy_With probe	0	0.336749	-0.298651	0.972149	0.552476	Non-significant	fullANOVA_posthoc	Brain
Plxna4	OID05077	Q80UG2	Olink Target 96 Mouse Exploratory	var						LPS_No surgery-Healthy_No probe	0	-1.12026	-3.23451	0.993996	0.552704	Non-significant	fullANOVA_posthoc	Brain
Ntf3	OID05114	P20181	Olink Target 96 Mouse Exploratory	var						LPS_With probe-LPS_No surgery	0	1.24152	-1.10336	3.5864	0.553465	Non-significant	fullANOVA_posthoc	Brain
Igsf3	OID05103	Q6ZQA6	Olink Target 96 Mouse Exploratory	var						LPS_No surgery-Healthy_With probe	0	-1.25481	-3.62683	1.11721	0.554327	Non-significant	fullANOVA_posthoc	Brain
Ca13	OID05055	Q9D6N1	Olink Target 96 Mouse Exploratory	var						LPS_No surgery-Healthy_With probe	0	-0.780238	-2.25584	0.69536	0.554793	Non-significant	fullANOVA_posthoc	Brain
Pak4	OID05106	Q8BTW9	Olink Target 96 Mouse Exploratory	var						LPS_With probe-Healthy_With probe	0	0.947743	-0.84764	2.74313	0.556471	Non-significant	fullANOVA_posthoc	Brain
Pdgfb	OID05102	P31240	Olink Target 96 Mouse Exploratory	var						LPS_With probe-LPS_No probe	0	1.36936	-1.23399	3.9727	0.560047	Non-significant	fullANOVA_posthoc	Brain
Cxcl1	OID05105	P12850	Olink Target 96 Mouse Exploratory	var						LPS_No surgery-Healthy_No probe	0	-2.50827	-7.28311	2.26658	0.561361	Non-significant	fullANOVA_posthoc	Brain
Vsig2	OID05081	Q9Z109	Olink Target 96 Mouse Exploratory	var						LPS_No probe-Healthy_With probe	0	0.345437	-0.314476	1.00535	0.564887	Non-significant	fullANOVA_posthoc	Brain
Igsf3	OID05103	Q6ZQA6	Olink Target 96 Mouse Exploratory	var						LPS_With probe-LPS_No probe	0	1.34113	-1.22095	3.9032	0.564895	Non-significant	fullANOVA_posthoc	Brain
Dlk1	OID05064	Q09163	Olink Target 96 Mouse Exploratory	var						LPS_No surgery-Control_No surgery	0	-1.13166	-3.29583	1.03251	0.565935	Non-significant	fullANOVA_posthoc	Brain
Vsig2	OID05081	Q9Z109	Olink Target 96 Mouse Exploratory	var						LPS_No probe-Healthy_No probe	0	0.344679	-0.315234	1.00459	0.567075	Non-significant	fullANOVA_posthoc	Brain
Eda2r	OID05113	Q8BX35	Olink Target 96 Mouse Exploratory	var						LPS_With probe-Healthy_With probe	0	0.600548	-0.549369	1.75046	0.567185	Non-significant	fullANOVA_posthoc	Brain
Eda2r	OID05113	Q8BX35	Olink Target 96 Mouse Exploratory	var						LPS_With probe-Healthy_No probe	0	0.60016	-0.549757	1.75008	0.567827	Non-significant	fullANOVA_posthoc	Brain
Pdgfb	OID05102	P31240	Olink Target 96 Mouse Exploratory	var						LPS_With probe-Control_No surgery	0	1.25669	-1.15354	3.66691	0.568816	Non-significant	fullANOVA_posthoc	Brain
Tgfbr3	OID05104	O88393	Olink Target 96 Mouse Exploratory	var						LPS_With probe-Healthy_With probe	0	1.29787	-1.19304	3.78877	0.569494	Non-significant	fullANOVA_posthoc	Brain
Mia	OID05056	Q61865	Olink Target 96 Mouse Exploratory	var						LPS_With probe-LPS_No surgery	0	0.338115	-0.312646	0.988876	0.572308	Non-significant	fullANOVA_posthoc	Brain
Dlk1	OID05064	Q09163	Olink Target 96 Mouse Exploratory	var						LPS_No surgery-Healthy_With probe	0	-1.12058	-3.28475	1.0436	0.575713	Non-significant	fullANOVA_posthoc	Brain
Epcam	OID05078	Q99JW5	Olink Target 96 Mouse Exploratory	var						LPS_With probe-LPS_No surgery	0	0.43351	-0.405247	1.27227	0.577503	Non-significant	fullANOVA_posthoc	Brain
Eda2r	OID05113	Q8BX35	Olink Target 96 Mouse Exploratory	var						LPS_With probe-Control_No surgery	0	0.594257	-0.555659	1.74417	0.577628	Non-significant	fullANOVA_posthoc	Brain
Lgmn	OID05091	O89017	Olink Target 96 Mouse Exploratory	var						LPS_No surgery-Control_No surgery	0	-0.81773	-2.40129	0.765827	0.578382	Non-significant	fullANOVA_posthoc	Brain
Ddah1	OID05087	Q9CWS0	Olink Target 96 Mouse Exploratory	var						LPS_No surgery-Control_No surgery	0	-0.615985	-1.81134	0.579366	0.580429	Non-significant	fullANOVA_posthoc	Brain
Clstn2	OID05053	Q9ER65	Olink Target 96 Mouse Exploratory	var						LPS_With probe-Healthy_With probe	0	0.827782	-0.784043	2.43961	0.583773	Non-significant	fullANOVA_posthoc	Brain
Il17f	OID05096	Q7TNI7	Olink Target 96 Mouse Exploratory	var						LPS_With probe-Healthy_With probe	0	0.297645	-0.283024	0.878314	0.585645	Non-significant	fullANOVA_posthoc	Brain
Plxna4	OID05077	Q80UG2	Olink Target 96 Mouse Exploratory	var						LPS_No surgery-Control_No surgery	0	-1.07991	-3.19417	1.03434	0.589112	Non-significant	fullANOVA_posthoc	Brain
Mia	OID05056	Q61865	Olink Target 96 Mouse Exploratory	var						LPS_No surgery-LPS_No probe	0	-0.358854	-1.06176	0.344048	0.589582	Non-significant	fullANOVA_posthoc	Brain
Ahr	OID05065	P30561	Olink Target 96 Mouse Exploratory	var						LPS_With probe-Healthy_No probe	0	0.245273	-0.237127	0.727672	0.59358	Non-significant	fullANOVA_posthoc	Brain
Ccl3	OID05079	P10855	Olink Target 96 Mouse Exploratory	var						LPS_With probe-Healthy_With probe	0	3.41098	-3.31484	10.1368	0.596061	Non-significant	fullANOVA_posthoc	Brain
Il23r	OID05085	Q8K4B4	Olink Target 96 Mouse Exploratory	var						LPS_With probe-Control_No surgery	0	0.314665	-0.306164	0.935494	0.596635	Non-significant	fullANOVA_posthoc	Brain
Tnni3	OID05049	P48787	Olink Target 96 Mouse Exploratory	var						LPS_With probe-Healthy_With probe	0	0.934553	-0.910504	2.77961	0.597266	Non-significant	fullANOVA_posthoc	Brain
Tnf	OID05122	P06804	Olink Target 96 Mouse Exploratory	var						LPS_With probe-LPS_No surgery	0	0.338625	-0.331803	1.00905	0.600002	Non-significant	fullANOVA_posthoc	Brain
Pak4	OID05106	Q8BTW9	Olink Target 96 Mouse Exploratory	var						LPS_No surgery-Healthy_With probe	0	-0.904918	-2.7003	0.890465	0.602037	Non-significant	fullANOVA_posthoc	Brain
Vsig2	OID05081	Q9Z109	Olink Target 96 Mouse Exploratory	var						LPS_No surgery-LPS_No probe	0	-0.332084	-0.991997	0.327829	0.603569	Non-significant	fullANOVA_posthoc	Brain
Clmp	OID05027	Q8R373	Olink Target 96 Mouse Exploratory	var						LPS_No surgery-Healthy_With probe	0	-1.17611	-3.52163	1.1694	0.607003	Non-significant	fullANOVA_posthoc	Brain
Ccl3	OID05079	P10855	Olink Target 96 Mouse Exploratory	var						Healthy_With probe-Healthy_No probe	0	3.35642	-3.3694	10.0822	0.611588	Non-significant	fullANOVA_posthoc	Brain
Ccl2	OID05066	P10148	Olink Target 96 Mouse Exploratory	var						LPS_No surgery-LPS_No probe	0	-3.37778	-10.1787	3.42311	0.616118	Non-significant	fullANOVA_posthoc	Brain
Pak4	OID05106	Q8BTW9	Olink Target 96 Mouse Exploratory	var						LPS_No surgery-Control_No surgery	0	-0.891545	-2.68693	0.903838	0.616292	Non-significant	fullANOVA_posthoc	Brain
Rgma	OID05047	Q6PCX7	Olink Target 96 Mouse Exploratory	var						LPS_No surgery-LPS_No probe	0	-0.564747	-1.70533	0.575839	0.619044	Non-significant	fullANOVA_posthoc	Brain
Wfikkn2	OID05069	Q7TQN3	Olink Target 96 Mouse Exploratory	var						LPS_With probe-LPS_No surgery	0	0.874572	-0.895299	2.64444	0.620942	Non-significant	fullANOVA_posthoc	Brain
Pla2g4a	OID05038	P47713	Olink Target 96 Mouse Exploratory	var						LPS_With probe-Control_No surgery	0	0.770395	-0.795592	2.33638	0.625127	Non-significant	fullANOVA_posthoc	Brain
Foxo1	OID05035	Q9R1E0	Olink Target 96 Mouse Exploratory	var						LPS_No surgery-Control_No surgery	0	-1.17651	-3.57111	1.21809	0.626343	Non-significant	fullANOVA_posthoc	Brain
Pla2g4a	OID05038	P47713	Olink Target 96 Mouse Exploratory	var						LPS_No surgery-LPS_No probe	0	-0.830636	-2.52209	0.860823	0.626805	Non-significant	fullANOVA_posthoc	Brain
Pdgfb	OID05102	P31240	Olink Target 96 Mouse Exploratory	var						LPS_With probe-Healthy_No probe	0	1.18111	-1.22912	3.59133	0.628785	Non-significant	fullANOVA_posthoc	Brain
Cant1	OID05057	Q8VCF1	Olink Target 96 Mouse Exploratory	var						LPS_With probe-LPS_No surgery	0	0.35155	-0.367232	1.07033	0.630596	Non-significant	fullANOVA_posthoc	Brain
Erbb4	OID05075	Q61527	Olink Target 96 Mouse Exploratory	var						LPS_No surgery-Healthy_With probe	0	-1.06496	-3.24317	1.11325	0.630935	Non-significant	fullANOVA_posthoc	Brain
Tnfsf12	OID05115	O54907	Olink Target 96 Mouse Exploratory	var						LPS_With probe-LPS_No surgery	0	1.22795	-1.28726	3.74316	0.632281	Non-significant	fullANOVA_posthoc	Brain
Lgmn	OID05091	O89017	Olink Target 96 Mouse Exploratory	var						LPS_With probe-Control_No surgery	0	0.77307	-0.810487	2.35663	0.632324	Non-significant	fullANOVA_posthoc	Brain
Dctn2	OID05111	Q99KJ8	Olink Target 96 Mouse Exploratory	var						LPS_No surgery-Control_No surgery	0	-1.28726	-3.94407	1.36955	0.639326	Non-significant	fullANOVA_posthoc	Brain
Cyr61	OID05063	P18406	Olink Target 96 Mouse Exploratory	var						Healthy_With probe-Healthy_No probe	0	1.13897	-1.21838	3.49632	0.641907	Non-significant	fullANOVA_posthoc	Brain
Axin1	OID05044	O35625	Olink Target 96 Mouse Exploratory	var						LPS_No surgery-Control_No surgery	0	-1.00649	-3.09247	1.07949	0.643152	Non-significant	fullANOVA_posthoc	Brain
Crim1	OID05080	Q9JLL0	Olink Target 96 Mouse Exploratory	var						LPS_No surgery-Healthy_No probe	0	-0.867955	-2.67106	0.935151	0.645314	Non-significant	fullANOVA_posthoc	Brain
Il23r	OID05085	Q8K4B4	Olink Target 96 Mouse Exploratory	var						Healthy_With probe-Control_No surgery	0	0.298322	-0.322506	0.919151	0.646918	Non-significant	fullANOVA_posthoc	Brain
Igsf3	OID05103	Q6ZQA6	Olink Target 96 Mouse Exploratory	var						LPS_With probe-Control_No surgery	0	1.13773	-1.2343	3.50975	0.648588	Non-significant	fullANOVA_posthoc	Brain
Crim1	OID05080	Q9JLL0	Olink Target 96 Mouse Exploratory	var						LPS_No surgery-Control_No surgery	0	-0.862795	-2.6659	0.940311	0.650751	Non-significant	fullANOVA_posthoc	Brain
Rgma	OID05047	Q6PCX7	Olink Target 96 Mouse Exploratory	var						LPS_No surgery-Healthy_With probe	0	-0.505117	-1.56109	0.550859	0.651061	Non-significant	fullANOVA_posthoc	Brain
Wfikkn2	OID05069	Q7TQN3	Olink Target 96 Mouse Exploratory	var						LPS_With probe-Healthy_With probe	0	0.844932	-0.924939	2.6148	0.652851	Non-significant	fullANOVA_posthoc	Brain
Cxcl1	OID05105	P12850	Olink Target 96 Mouse Exploratory	var						Healthy_With probe-Control_No surgery	0	2.27531	-2.49953	7.05016	0.654514	Non-significant	fullANOVA_posthoc	Brain
Pla2g4a	OID05038	P47713	Olink Target 96 Mouse Exploratory	var						LPS_With probe-Healthy_With probe	0	0.745875	-0.820112	2.31186	0.654938	Non-significant	fullANOVA_posthoc	Brain
Lgmn	OID05091	O89017	Olink Target 96 Mouse Exploratory	var						LPS_With probe-LPS_No probe	0	0.814515	-0.895922	2.52495	0.655117	Non-significant	fullANOVA_posthoc	Brain
Plxna4	OID05077	Q80UG2	Olink Target 96 Mouse Exploratory	var						LPS_No surgery-LPS_No probe	0	-1.08557	-3.36923	1.19808	0.656703	Non-significant	fullANOVA_posthoc	Brain
Pla2g4a	OID05038	P47713	Olink Target 96 Mouse Exploratory	var						LPS_With probe-LPS_No probe	0	0.798177	-0.893282	2.48964	0.663283	Non-significant	fullANOVA_posthoc	Brain
Fas	OID05074	P25446	Olink Target 96 Mouse Exploratory	var						Healthy_With probe-Healthy_No probe	0	-0.277405	-0.865671	0.310861	0.663892	Non-significant	fullANOVA_posthoc	Brain
Foxo1	OID05035	Q9R1E0	Olink Target 96 Mouse Exploratory	var						LPS_No probe-Control_No surgery	0	-1.21369	-3.80016	1.37277	0.668263	Non-significant	fullANOVA_posthoc	Brain
Matn2	OID05028	O08746	Olink Target 96 Mouse Exploratory	var						LPS_With probe-LPS_No probe	0	1.23863	-1.40793	3.88519	0.670584	Non-significant	fullANOVA_posthoc	Brain
Tnni3	OID05049	P48787	Olink Target 96 Mouse Exploratory	var						LPS_With probe-LPS_No surgery	0	0.863302	-0.981754	2.70836	0.670798	Non-significant	fullANOVA_posthoc	Brain
Flrt2	OID05070	Q8BLU0	Olink Target 96 Mouse Exploratory	var						LPS_No surgery-Control_No surgery	0	-1.13071	-3.55039	1.28896	0.671926	Non-significant	fullANOVA_posthoc	Brain
Ca13	OID05055	Q9D6N1	Olink Target 96 Mouse Exploratory	var						LPS_No surgery-LPS_No probe	0	-0.744457	-2.33828	0.849371	0.672327	Non-significant	fullANOVA_posthoc	Brain
Clmp	OID05027	Q8R373	Olink Target 96 Mouse Exploratory	var						LPS_No surgery-Healthy_No probe	0	-1.09375	-3.43926	1.25176	0.673778	Non-significant	fullANOVA_posthoc	Brain
Riox2	OID05076	Q8CD15	Olink Target 96 Mouse Exploratory	var						LPS_No surgery-Healthy_No probe	0	-0.50876	-1.60152	0.584	0.675172	Non-significant	fullANOVA_posthoc	Brain
Tgfbr3	OID05104	O88393	Olink Target 96 Mouse Exploratory	var						LPS_With probe-LPS_No probe	0	1.24746	-1.44302	3.93794	0.678769	Non-significant	fullANOVA_posthoc	Brain
Tnf	OID05122	P06804	Olink Target 96 Mouse Exploratory	var						LPS_With probe-Healthy_No probe	0	0.30835	-0.362078	0.978778	0.685735	Non-significant	fullANOVA_posthoc	Brain
Hgf	OID05082	Q08048	Olink Target 96 Mouse Exploratory	var						LPS_With probe-Healthy_No probe	0	0.956808	-1.12478	3.0384	0.686253	Non-significant	fullANOVA_posthoc	Brain
Map2k6	OID05094	P70236	Olink Target 96 Mouse Exploratory	var						LPS_With probe-Control_No surgery	0	-0.241875	-0.768157	0.284407	0.686365	Non-significant	fullANOVA_posthoc	Brain
Fas	OID05074	P25446	Olink Target 96 Mouse Exploratory	var						LPS_No surgery-LPS_No probe	0	-0.291949	-0.927349	0.343451	0.686588	Non-significant	fullANOVA_posthoc	Brain
Epcam	OID05078	Q99JW5	Olink Target 96 Mouse Exploratory	var						LPS_With probe-Healthy_No probe	0	0.385135	-0.453622	1.22389	0.687146	Non-significant	fullANOVA_posthoc	Brain
Rgma	OID05047	Q6PCX7	Olink Target 96 Mouse Exploratory	var						LPS_No surgery-Control_No surgery	0	-0.48376	-1.53974	0.572217	0.689116	Non-significant	fullANOVA_posthoc	Brain
Cdh6	OID05101	P97326	Olink Target 96 Mouse Exploratory	var						LPS_With probe-LPS_No surgery	0	0.796857	-0.944153	2.53787	0.689894	Non-significant	fullANOVA_posthoc	Brain
Matn2	OID05028	O08746	Olink Target 96 Mouse Exploratory	var						LPS_No surgery-Healthy_With probe	0	-1.12084	-3.57108	1.3294	0.690371	Non-significant	fullANOVA_posthoc	Brain
Crim1	OID05080	Q9JLL0	Olink Target 96 Mouse Exploratory	var						LPS_No probe-Healthy_With probe	0	-0.890744	-2.83832	1.05683	0.690523	Non-significant	fullANOVA_posthoc	Brain
Wfikkn2	OID05069	Q7TQN3	Olink Target 96 Mouse Exploratory	var						LPS_With probe-Healthy_No probe	0	0.80858	-0.961291	2.57845	0.691457	Non-significant	fullANOVA_posthoc	Brain
Gcg	OID05031	P55095	Olink Target 96 Mouse Exploratory	var						LPS_With probe-Healthy_With probe	0	0.33201	-0.395618	1.05964	0.692511	Non-significant	fullANOVA_posthoc	Brain
Fli1	OID05117	P26323	Olink Target 96 Mouse Exploratory	var						LPS_With probe-Control_No surgery	0	0.92072	-1.09741	2.93885	0.692632	Non-significant	fullANOVA_posthoc	Brain
Gcg	OID05031	P55095	Olink Target 96 Mouse Exploratory	var						LPS_No probe-Healthy_With probe	0	0.358419	-0.427509	1.14435	0.692966	Non-significant	fullANOVA_posthoc	Brain
Il17f	OID05096	Q7TNI7	Olink Target 96 Mouse Exploratory	var						LPS_With probe-LPS_No surgery	0	0.26381	-0.316859	0.844479	0.696166	Non-significant	fullANOVA_posthoc	Brain
Lgmn	OID05091	O89017	Olink Target 96 Mouse Exploratory	var						LPS_No surgery-LPS_No probe	0	-0.776285	-2.48672	0.934152	0.697034	Non-significant	fullANOVA_posthoc	Brain
Fli1	OID05117	P26323	Olink Target 96 Mouse Exploratory	var						LPS_With probe-LPS_No probe	0	0.985403	-1.19442	3.16523	0.700354	Non-significant	fullANOVA_posthoc	Brain
Pak4	OID05106	Q8BTW9	Olink Target 96 Mouse Exploratory	var						LPS_No surgery-Healthy_No probe	0	-0.810608	-2.60599	0.984775	0.701389	Non-significant	fullANOVA_posthoc	Brain
Matn2	OID05028	O08746	Olink Target 96 Mouse Exploratory	var						LPS_No surgery-LPS_No probe	0	-1.19387	-3.84043	1.45269	0.702114	Non-significant	fullANOVA_posthoc	Brain
Cant1	OID05057	Q8VCF1	Olink Target 96 Mouse Exploratory	var						LPS_With probe-Healthy_No probe	0	0.32399	-0.394792	1.04277	0.702768	Non-significant	fullANOVA_posthoc	Brain
Parp1	OID05121	P11103	Olink Target 96 Mouse Exploratory	var						LPS_With probe-LPS_No probe	0	1.19484	-1.46538	3.85506	0.705709	Non-significant	fullANOVA_posthoc	Brain
Lgmn	OID05091	O89017	Olink Target 96 Mouse Exploratory	var						LPS_With probe-Healthy_With probe	0	0.708492	-0.875064	2.29205	0.708914	Non-significant	fullANOVA_posthoc	Brain
Hgf	OID05082	Q08048	Olink Target 96 Mouse Exploratory	var						LPS_No surgery-Control_No surgery	0	-0.929665	-3.01125	1.15192	0.710367	Non-significant	fullANOVA_posthoc	Brain
Dctn2	OID05111	Q99KJ8	Olink Target 96 Mouse Exploratory	var						LPS_No surgery-Healthy_No probe	0	-1.18555	-3.84236	1.47125	0.711064	Non-significant	fullANOVA_posthoc	Brain
S100a4	OID05054	P07091	Olink Target 96 Mouse Exploratory	var						Healthy_With probe-Control_No surgery	0	1.20599	-1.50269	3.91468	0.712895	Non-significant	fullANOVA_posthoc	Brain
Ccl5	OID05042	P30882	Olink Target 96 Mouse Exploratory	var						LPS_With probe-Control_No surgery	0	0.7296	-0.915467	2.37467	0.716042	Non-significant	fullANOVA_posthoc	Brain
Adam23	OID05061	Q9R1V7	Olink Target 96 Mouse Exploratory	var						LPS_No surgery-LPS_No probe	0	-0.309708	-1.00864	0.389226	0.716759	Non-significant	fullANOVA_posthoc	Brain
Fst	OID05046	P47931	Olink Target 96 Mouse Exploratory	var						LPS_No surgery-Control_No surgery	0	-0.938492	-3.05686	1.17987	0.716918	Non-significant	fullANOVA_posthoc	Brain
Cpe	OID05029	Q00493	Olink Target 96 Mouse Exploratory	var						LPS_With probe-Control_No surgery	0	0.49209	-0.619151	1.60333	0.717278	Non-significant	fullANOVA_posthoc	Brain
Csf2	OID05092	P01587	Olink Target 96 Mouse Exploratory	var						LPS_No surgery-LPS_No probe	0	-0.303838	-0.990737	0.38306	0.71818	Non-significant	fullANOVA_posthoc	Brain
Itgb1bp2	OID05095	Q9R000	Olink Target 96 Mouse Exploratory	var						LPS_No surgery-LPS_No probe	0	-0.325877	-1.06316	0.411408	0.718794	Non-significant	fullANOVA_posthoc	Brain
Riox2	OID05076	Q8CD15	Olink Target 96 Mouse Exploratory	var						LPS_With probe-LPS_No probe	0	0.520493	-0.659823	1.70081	0.720644	Non-significant	fullANOVA_posthoc	Brain
Gfra1	OID05059	P97785	Olink Target 96 Mouse Exploratory	var						LPS_With probe-Healthy_No probe	0	0.656608	-0.835212	2.14843	0.722165	Non-significant	fullANOVA_posthoc	Brain
Adam23	OID05061	Q9R1V7	Olink Target 96 Mouse Exploratory	var						LPS_With probe-Healthy_With probe	0	0.283793	-0.363294	0.930879	0.725005	Non-significant	fullANOVA_posthoc	Brain
Il6	OID05039	P08505	Olink Target 96 Mouse Exploratory	var						LPS_No surgery-LPS_No probe	0	-0.371475	-1.21857	0.475624	0.725083	Non-significant	fullANOVA_posthoc	Brain
Il1a	OID05084	P01582	Olink Target 96 Mouse Exploratory	var						LPS_No probe-Healthy_With probe	0	-0.386333	-1.26782	0.49515	0.725535	Non-significant	fullANOVA_posthoc	Brain
Casp3	OID05098	P70677	Olink Target 96 Mouse Exploratory	var						LPS_No surgery-Healthy_No probe	0	-1.38401	-4.55152	1.78349	0.727942	Non-significant	fullANOVA_posthoc	Brain
Il10	OID05088	P18893	Olink Target 96 Mouse Exploratory	var						Healthy_With probe-Control_No surgery	0	-0.244698	-0.804768	0.315373	0.728008	Non-significant	fullANOVA_posthoc	Brain
Itgb6	OID05062	Q9Z0T9	Olink Target 96 Mouse Exploratory	var						LPS_With probe-LPS_No surgery	0	1.50596	-1.94474	4.95665	0.728879	Non-significant	fullANOVA_posthoc	Brain
Parp1	OID05121	P11103	Olink Target 96 Mouse Exploratory	var						LPS_No surgery-Healthy_No probe	0	-1.07384	-3.53672	1.38905	0.729625	Non-significant	fullANOVA_posthoc	Brain
Cntn1	OID05052	P12960	Olink Target 96 Mouse Exploratory	var						LPS_No surgery-Healthy_No probe	0	-0.39704	-1.30772	0.513638	0.729668	Non-significant	fullANOVA_posthoc	Brain
Ccl20	OID05116	O89093	Olink Target 96 Mouse Exploratory	var						LPS_No surgery-LPS_No probe	0	-0.642289	-2.11561	0.831028	0.729731	Non-significant	fullANOVA_posthoc	Brain
Ghrl	OID05108	Q9EQX0	Olink Target 96 Mouse Exploratory	var						LPS_With probe-LPS_No surgery	0	0.228227	-0.295913	0.752368	0.730658	Non-significant	fullANOVA_posthoc	Brain
Lpl	OID05109	P11152	Olink Target 96 Mouse Exploratory	var						LPS_With probe-LPS_No probe	0	0.909759	-1.18059	3.00011	0.73104	Non-significant	fullANOVA_posthoc	Brain
Cant1	OID05057	Q8VCF1	Olink Target 96 Mouse Exploratory	var						LPS_With probe-Healthy_With probe	0	0.312525	-0.406257	1.03131	0.731797	Non-significant	fullANOVA_posthoc	Brain
Igsf3	OID05103	Q6ZQA6	Olink Target 96 Mouse Exploratory	var						LPS_No surgery-Healthy_No probe	0	-1.0274	-3.39942	1.34462	0.734778	Non-significant	fullANOVA_posthoc	Brain
Ppp1r2	OID05060	Q9DCL8	Olink Target 96 Mouse Exploratory	var						LPS_No surgery-Control_No surgery	0	-0.41368	-1.36895	0.541592	0.734928	Non-significant	fullANOVA_posthoc	Brain
Fas	OID05074	P25446	Olink Target 96 Mouse Exploratory	var						LPS_With probe-Control_No surgery	0	0.25441	-0.333856	0.842676	0.735956	Non-significant	fullANOVA_posthoc	Brain
Eda2r	OID05113	Q8BX35	Olink Target 96 Mouse Exploratory	var						LPS_With probe-LPS_No probe	0	0.536887	-0.705165	1.77894	0.736342	Non-significant	fullANOVA_posthoc	Brain
Epcam	OID05078	Q99JW5	Olink Target 96 Mouse Exploratory	var						LPS_With probe-Control_No surgery	0	0.362335	-0.476422	1.20109	0.73682	Non-significant	fullANOVA_posthoc	Brain
Il17a	OID05034	Q62386	Olink Target 96 Mouse Exploratory	var						LPS_No probe-Healthy_With probe	0	0.348269	-0.460833	1.15737	0.739584	Non-significant	fullANOVA_posthoc	Brain
Il23r	OID05085	Q8K4B4	Olink Target 96 Mouse Exploratory	var						LPS_No probe-Healthy_No probe	0	0.288629	-0.381942	0.959201	0.739613	Non-significant	fullANOVA_posthoc	Brain
Notch3	OID05050	Q61982	Olink Target 96 Mouse Exploratory	var						LPS_With probe-Healthy_With probe	0	0.325867	-0.432763	1.0845	0.741169	Non-significant	fullANOVA_posthoc	Brain
Gdnf	OID05032	P48540	Olink Target 96 Mouse Exploratory	var						LPS_No surgery-Healthy_With probe	0	-0.944515	-3.14873	1.2597	0.743017	Non-significant	fullANOVA_posthoc	Brain
Ppp1r2	OID05060	Q9DCL8	Olink Target 96 Mouse Exploratory	var						LPS_With probe-Control_No surgery	0	-0.408115	-1.36339	0.547157	0.745282	Non-significant	fullANOVA_posthoc	Brain
Adam23	OID05061	Q9R1V7	Olink Target 96 Mouse Exploratory	var						LPS_With probe-Control_No surgery	0	0.275803	-0.371284	0.922889	0.747051	Non-significant	fullANOVA_posthoc	Brain
Tnni3	OID05049	P48787	Olink Target 96 Mouse Exploratory	var						LPS_With probe-Healthy_No probe	0	0.785502	-1.05955	2.63056	0.747911	Non-significant	fullANOVA_posthoc	Brain
Kitlg	OID05058	P20826	Olink Target 96 Mouse Exploratory	var						LPS_No surgery-Control_No surgery	0	-1.11991	-3.75143	1.5116	0.748187	Non-significant	fullANOVA_posthoc	Brain
Pla2g4a	OID05038	P47713	Olink Target 96 Mouse Exploratory	var						LPS_No surgery-Healthy_No probe	0	-0.662955	-2.22894	0.903032	0.752102	Non-significant	fullANOVA_posthoc	Brain
Rgma	OID05047	Q6PCX7	Olink Target 96 Mouse Exploratory	var						LPS_With probe-Control_No surgery	0	0.44625	-0.609727	1.50223	0.753418	Non-significant	fullANOVA_posthoc	Brain
Ahr	OID05065	P30561	Olink Target 96 Mouse Exploratory	var						LPS_No surgery-LPS_No probe	0	-0.220069	-0.74112	0.300982	0.753834	Non-significant	fullANOVA_posthoc	Brain
Gcg	OID05031	P55095	Olink Target 96 Mouse Exploratory	var						LPS_No surgery-LPS_No probe	0	-0.331792	-1.11772	0.454137	0.754168	Non-significant	fullANOVA_posthoc	Brain
Eno2	OID05067	P17183	Olink Target 96 Mouse Exploratory	var						LPS_With probe-LPS_No surgery	0	0.10152	-0.139296	0.342336	0.755212	Non-significant	fullANOVA_posthoc	Brain
Gcg	OID05031	P55095	Olink Target 96 Mouse Exploratory	var						LPS_With probe-LPS_No surgery	0	0.305383	-0.422246	1.03301	0.758468	Non-significant	fullANOVA_posthoc	Brain
Lgmn	OID05091	O89017	Olink Target 96 Mouse Exploratory	var						LPS_No surgery-Healthy_No probe	0	-0.664247	-2.2478	0.919309	0.758867	Non-significant	fullANOVA_posthoc	Brain
Cntn1	OID05052	P12960	Olink Target 96 Mouse Exploratory	var						LPS_No surgery-LPS_No probe	0	-0.411703	-1.39535	0.571942	0.760457	Non-significant	fullANOVA_posthoc	Brain
Tnf	OID05122	P06804	Olink Target 96 Mouse Exploratory	var						LPS_No probe-Healthy_With probe	0	0.302071	-0.422074	1.02622	0.762888	Non-significant	fullANOVA_posthoc	Brain
Tgfa	OID05041	P48030	Olink Target 96 Mouse Exploratory	var						LPS_No surgery-Control_No surgery	0	-1.23374	-4.19263	1.72516	0.763204	Non-significant	fullANOVA_posthoc	Brain
Dll1	OID05086	Q61483	Olink Target 96 Mouse Exploratory	var						LPS_No surgery-LPS_No probe	0	-0.353404	-1.20203	0.495225	0.764094	Non-significant	fullANOVA_posthoc	Brain
Ccl3	OID05079	P10855	Olink Target 96 Mouse Exploratory	var						LPS_No surgery-Control_No surgery	0	-2.79714	-9.52296	3.92868	0.765058	Non-significant	fullANOVA_posthoc	Brain
Dll1	OID05086	Q61483	Olink Target 96 Mouse Exploratory	var						LPS_With probe-LPS_No probe	0	0.351851	-0.496778	1.20048	0.767238	Non-significant	fullANOVA_posthoc	Brain
Tnfrsf12a	OID05089	Q9CR75	Olink Target 96 Mouse Exploratory	var						LPS_No probe-Healthy_With probe	0	0.206567	-0.292878	0.706013	0.76898	Non-significant	fullANOVA_posthoc	Brain
Il6	OID05039	P08505	Olink Target 96 Mouse Exploratory	var						LPS_No surgery-Control_No surgery	0	-0.324057	-1.10832	0.460204	0.76965	Non-significant	fullANOVA_posthoc	Brain
Fst	OID05046	P47931	Olink Target 96 Mouse Exploratory	var						LPS_With probe-Healthy_No probe	0	0.869563	-1.2488	2.98793	0.774266	Non-significant	fullANOVA_posthoc	Brain
Il1a	OID05084	P01582	Olink Target 96 Mouse Exploratory	var						LPS_No surgery-Control_No surgery	0	0.33466	-0.481435	1.15076	0.774966	Non-significant	fullANOVA_posthoc	Brain
Eno2	OID05067	P17183	Olink Target 96 Mouse Exploratory	var						LPS_No surgery-Healthy_With probe	0	-0.0986625	-0.339478	0.142153	0.775598	Non-significant	fullANOVA_posthoc	Brain
Tgfa	OID05041	P48030	Olink Target 96 Mouse Exploratory	var						LPS_No surgery-Healthy_With probe	0	-1.20821	-4.16711	1.75068	0.777908	Non-significant	fullANOVA_posthoc	Brain
Cxcl9	OID05093	P18340	Olink Target 96 Mouse Exploratory	var						LPS_No surgery-LPS_No probe	0	-1.39443	-4.81113	2.02228	0.778266	Non-significant	fullANOVA_posthoc	Brain
Ntf3	OID05114	P20181	Olink Target 96 Mouse Exploratory	var						Healthy_With probe-Healthy_No probe	0	0.956812	-1.38807	3.30169	0.778395	Non-significant	fullANOVA_posthoc	Brain
Pdgfb	OID05102	P31240	Olink Target 96 Mouse Exploratory	var						LPS_No probe-Healthy_With probe	0	-1.05901	-3.66235	1.54434	0.780505	Non-significant	fullANOVA_posthoc	Brain
Tnr	OID05119	Q8BYI9	Olink Target 96 Mouse Exploratory	var						LPS_No surgery-Healthy_With probe	0	0.197715	-0.289018	0.684448	0.781476	Non-significant	fullANOVA_posthoc	Brain
Cxcl9	OID05093	P18340	Olink Target 96 Mouse Exploratory	var						LPS_No surgery-Control_No surgery	0	-1.28078	-4.44403	1.88247	0.783675	Non-significant	fullANOVA_posthoc	Brain
Axin1	OID05044	O35625	Olink Target 96 Mouse Exploratory	var						LPS_No surgery-Healthy_With probe	0	-0.84446	-2.93044	1.24152	0.783784	Non-significant	fullANOVA_posthoc	Brain
Igsf3	OID05103	Q6ZQA6	Olink Target 96 Mouse Exploratory	var						LPS_With probe-Healthy_No probe	0	0.95938	-1.41264	3.3314	0.784402	Non-significant	fullANOVA_posthoc	Brain
Il10	OID05088	P18893	Olink Target 96 Mouse Exploratory	var						LPS_No probe-Healthy_With probe	0	0.244289	-0.360656	0.849234	0.785461	Non-significant	fullANOVA_posthoc	Brain
Plin1	OID05068	Q8CGN5	Olink Target 96 Mouse Exploratory	var						LPS_No probe-Healthy_With probe	0	0.282115	-0.416714	0.980944	0.785666	Non-significant	fullANOVA_posthoc	Brain
Cxcl9	OID05093	P18340	Olink Target 96 Mouse Exploratory	var						LPS_No probe-Healthy_No probe	0	1.37756	-2.03914	4.79426	0.786519	Non-significant	fullANOVA_posthoc	Brain
Ahr	OID05065	P30561	Olink Target 96 Mouse Exploratory	var						LPS_No probe-Healthy_With probe	0	0.209854	-0.311197	0.730905	0.787235	Non-significant	fullANOVA_posthoc	Brain
Rgma	OID05047	Q6PCX7	Olink Target 96 Mouse Exploratory	var						LPS_With probe-Healthy_With probe	0	0.424893	-0.631084	1.48087	0.787868	Non-significant	fullANOVA_posthoc	Brain
Nadk	OID05048	P58058	Olink Target 96 Mouse Exploratory	var						LPS_No surgery-Healthy_With probe	0	-0.483388	-1.68561	0.718833	0.788349	Non-significant	fullANOVA_posthoc	Brain
Tpp1	OID05118	O89023	Olink Target 96 Mouse Exploratory	var						LPS_No surgery-LPS_No probe	0	-0.293201	-1.02358	0.437182	0.789413	Non-significant	fullANOVA_posthoc	Brain
Il1b	OID05097	P10749	Olink Target 96 Mouse Exploratory	var						LPS_No surgery-Healthy_No probe	0	-0.311245	-1.0872	0.464712	0.789947	Non-significant	fullANOVA_posthoc	Brain
Matn2	OID05028	O08746	Olink Target 96 Mouse Exploratory	var						LPS_No surgery-Control_No surgery	0	-0.981455	-3.4317	1.46879	0.790864	Non-significant	fullANOVA_posthoc	Brain
Kitlg	OID05058	P20826	Olink Target 96 Mouse Exploratory	var						LPS_With probe-Healthy_With probe	0	1.05356	-1.57796	3.68507	0.791182	Non-significant	fullANOVA_posthoc	Brain
Notch3	OID05050	Q61982	Olink Target 96 Mouse Exploratory	var						LPS_With probe-Healthy_No probe	0	0.303598	-0.455033	1.06223	0.791461	Non-significant	fullANOVA_posthoc	Brain
Vsig2	OID05081	Q9Z109	Olink Target 96 Mouse Exploratory	var						LPS_No surgery-Control_No surgery	0	0.244295	-0.366665	0.855255	0.792016	Non-significant	fullANOVA_posthoc	Brain
Map2k6	OID05094	P70236	Olink Target 96 Mouse Exploratory	var						LPS_No surgery-Control_No surgery	0	-0.210333	-0.736614	0.315949	0.792338	Non-significant	fullANOVA_posthoc	Brain
Cxcl9	OID05093	P18340	Olink Target 96 Mouse Exploratory	var						Healthy_No probe-Control_No surgery	0	-1.26391	-4.42716	1.89934	0.792498	Non-significant	fullANOVA_posthoc	Brain
Erbb4	OID05075	Q61527	Olink Target 96 Mouse Exploratory	var						LPS_With probe-Healthy_No probe	0	0.87017	-1.30804	3.04838	0.792616	Non-significant	fullANOVA_posthoc	Brain
Epcam	OID05078	Q99JW5	Olink Target 96 Mouse Exploratory	var						LPS_No probe-Healthy_With probe	0	0.360924	-0.545037	1.26688	0.794418	Non-significant	fullANOVA_posthoc	Brain
Sez6l2	OID05083	Q4V9Z5	Olink Target 96 Mouse Exploratory	var						LPS_No surgery-LPS_No probe	0	-0.844082	-2.96305	1.27488	0.794487	Non-significant	fullANOVA_posthoc	Brain
Plin1	OID05068	Q8CGN5	Olink Target 96 Mouse Exploratory	var						LPS_With probe-LPS_No probe	0	0.278363	-0.420466	0.977191	0.794518	Non-significant	fullANOVA_posthoc	Brain
Nadk	OID05048	P58058	Olink Target 96 Mouse Exploratory	var						Healthy_No probe-Control_No surgery	0	-0.478395	-1.68062	0.723826	0.795173	Non-significant	fullANOVA_posthoc	Brain
Il17f	OID05096	Q7TNI7	Olink Target 96 Mouse Exploratory	var						LPS_No probe-Healthy_With probe	0	0.248558	-0.378636	0.875753	0.797818	Non-significant	fullANOVA_posthoc	Brain
Il17a	OID05034	Q62386	Olink Target 96 Mouse Exploratory	var						LPS_With probe-Healthy_With probe	0	0.29685	-0.452233	1.04593	0.797846	Non-significant	fullANOVA_posthoc	Brain
Fas	OID05074	P25446	Olink Target 96 Mouse Exploratory	var						LPS_No surgery-Healthy_No probe	0	-0.232605	-0.820871	0.355661	0.799268	Non-significant	fullANOVA_posthoc	Brain
Erbb4	OID05075	Q61527	Olink Target 96 Mouse Exploratory	var						LPS_With probe-LPS_No probe	0	0.929732	-1.423	3.28247	0.799652	Non-significant	fullANOVA_posthoc	Brain
S100a4	OID05054	P07091	Olink Target 96 Mouse Exploratory	var						LPS_No surgery-Healthy_No probe	0	-1.06745	-3.77613	1.64124	0.801408	Non-significant	fullANOVA_posthoc	Brain
Nadk	OID05048	P58058	Olink Target 96 Mouse Exploratory	var						LPS_No surgery-LPS_No probe	0	-0.511613	-1.81016	0.786934	0.801561	Non-significant	fullANOVA_posthoc	Brain
Foxo1	OID05035	Q9R1E0	Olink Target 96 Mouse Exploratory	var						Healthy_No probe-Control_No surgery	0	-0.941952	-3.33655	1.45265	0.802565	Non-significant	fullANOVA_posthoc	Brain
Pdgfb	OID05102	P31240	Olink Target 96 Mouse Exploratory	var						Healthy_With probe-Control_No surgery	0	0.94634	-1.46389	3.35657	0.803737	Non-significant	fullANOVA_posthoc	Brain
Wfikkn2	OID05069	Q7TQN3	Olink Target 96 Mouse Exploratory	var						LPS_With probe-Control_No surgery	0	0.69416	-1.07571	2.46403	0.80442	Non-significant	fullANOVA_posthoc	Brain
Fst	OID05046	P47931	Olink Target 96 Mouse Exploratory	var						LPS_No surgery-Healthy_With probe	0	-0.83058	-2.94894	1.28778	0.804618	Non-significant	fullANOVA_posthoc	Brain
Il1b	OID05097	P10749	Olink Target 96 Mouse Exploratory	var						LPS_No probe-Healthy_No probe	0	0.327718	-0.510411	1.16585	0.806335	Non-significant	fullANOVA_posthoc	Brain
Il17a	OID05034	Q62386	Olink Target 96 Mouse Exploratory	var						LPS_No probe-Healthy_No probe	0	0.316124	-0.492978	1.12523	0.806815	Non-significant	fullANOVA_posthoc	Brain
Cxcl9	OID05093	P18340	Olink Target 96 Mouse Exploratory	var						LPS_No probe-Healthy_With probe	0	1.33214	-2.08456	4.74884	0.80812	Non-significant	fullANOVA_posthoc	Brain
Ddah1	OID05087	Q9CWS0	Olink Target 96 Mouse Exploratory	var						Healthy_With probe-Control_No surgery	0	0.465282	-0.730069	1.66063	0.809147	Non-significant	fullANOVA_posthoc	Brain
Axin1	OID05044	O35625	Olink Target 96 Mouse Exploratory	var						LPS_No surgery-Healthy_No probe	0	-0.808957	-2.89493	1.27702	0.811418	Non-significant	fullANOVA_posthoc	Brain
Riox2	OID05076	Q8CD15	Olink Target 96 Mouse Exploratory	var						LPS_With probe-Healthy_No probe	0	0.42234	-0.67042	1.5151	0.813492	Non-significant	fullANOVA_posthoc	Brain
Hgf	OID05082	Q08048	Olink Target 96 Mouse Exploratory	var						LPS_With probe-Healthy_With probe	0	0.803327	-1.27826	2.88492	0.814384	Non-significant	fullANOVA_posthoc	Brain
Il23r	OID05085	Q8K4B4	Olink Target 96 Mouse Exploratory	var						LPS_With probe-Healthy_No probe	0	0.23944	-0.381389	0.860269	0.814764	Non-significant	fullANOVA_posthoc	Brain
Cxcl9	OID05093	P18340	Olink Target 96 Mouse Exploratory	var						Healthy_With probe-Control_No surgery	0	-1.21849	-4.38174	1.94476	0.815509	Non-significant	fullANOVA_posthoc	Brain
Tpp1	OID05118	O89023	Olink Target 96 Mouse Exploratory	var						LPS_No surgery-Healthy_No probe	0	-0.260198	-0.936401	0.416006	0.816148	Non-significant	fullANOVA_posthoc	Brain
Gdnf	OID05032	P48540	Olink Target 96 Mouse Exploratory	var						LPS_With probe-LPS_No probe	0	0.914528	-1.46629	3.29535	0.817191	Non-significant	fullANOVA_posthoc	Brain
Axin1	OID05044	O35625	Olink Target 96 Mouse Exploratory	var						LPS_With probe-LPS_No probe	0	0.862774	-1.39034	3.11589	0.81905	Non-significant	fullANOVA_posthoc	Brain
Gdnf	OID05032	P48540	Olink Target 96 Mouse Exploratory	var						Healthy_With probe-Healthy_No probe	0	0.842862	-1.36135	3.04707	0.819883	Non-significant	fullANOVA_posthoc	Brain
Crim1	OID05080	Q9JLL0	Olink Target 96 Mouse Exploratory	var						Healthy_With probe-Control_No surgery	0	0.689388	-1.11372	2.49249	0.819967	Non-significant	fullANOVA_posthoc	Brain
S100a4	OID05054	P07091	Olink Target 96 Mouse Exploratory	var						LPS_No surgery-LPS_No probe	0	-1.11584	-4.04155	1.80987	0.821422	Non-significant	fullANOVA_posthoc	Brain
Nadk	OID05048	P58058	Olink Target 96 Mouse Exploratory	var						LPS_No surgery-Healthy_No probe	0	-0.45809	-1.66031	0.744131	0.821966	Non-significant	fullANOVA_posthoc	Brain
Dlk1	OID05064	Q09163	Olink Target 96 Mouse Exploratory	var						LPS_With probe-LPS_No probe	0	0.88864	-1.44893	3.22621	0.82332	Non-significant	fullANOVA_posthoc	Brain
Crim1	OID05080	Q9JLL0	Olink Target 96 Mouse Exploratory	var						Healthy_With probe-Healthy_No probe	0	0.684227	-1.11888	2.48733	0.824366	Non-significant	fullANOVA_posthoc	Brain
Vsig2	OID05081	Q9Z109	Olink Target 96 Mouse Exploratory	var						Healthy_No probe-Control_No surgery	0	0.2317	-0.37926	0.84266	0.824722	Non-significant	fullANOVA_posthoc	Brain
Erbb4	OID05075	Q61527	Olink Target 96 Mouse Exploratory	var						LPS_With probe-Control_No surgery	0	0.824963	-1.35325	3.00317	0.825492	Non-significant	fullANOVA_posthoc	Brain
Vsig2	OID05081	Q9Z109	Olink Target 96 Mouse Exploratory	var						Healthy_With probe-Control_No surgery	0	0.230942	-0.380018	0.841903	0.826611	Non-significant	fullANOVA_posthoc	Brain
Nadk	OID05048	P58058	Olink Target 96 Mouse Exploratory	var						Healthy_With probe-Control_No surgery	0	-0.453097	-1.65532	0.749123	0.828302	Non-significant	fullANOVA_posthoc	Brain
Il17a	OID05034	Q62386	Olink Target 96 Mouse Exploratory	var						LPS_No surgery-LPS_No probe	0	-0.302774	-1.11188	0.506328	0.832326	Non-significant	fullANOVA_posthoc	Brain
Pak4	OID05106	Q8BTW9	Olink Target 96 Mouse Exploratory	var						LPS_No surgery-LPS_No probe	0	-0.725656	-2.66489	1.21358	0.832346	Non-significant	fullANOVA_posthoc	Brain
Il10	OID05088	P18893	Olink Target 96 Mouse Exploratory	var						LPS_No surgery-Healthy_No probe	0	0.209347	-0.350723	0.769418	0.832958	Non-significant	fullANOVA_posthoc	Brain
Gfra1	OID05059	P97785	Olink Target 96 Mouse Exploratory	var						Healthy_With probe-Control_No surgery	0	0.556095	-0.935725	2.04791	0.834486	Non-significant	fullANOVA_posthoc	Brain
Tnfrsf11b	OID05036	O08712	Olink Target 96 Mouse Exploratory	var						LPS_No surgery-Healthy_No probe	0	-0.230245	-0.849802	0.389312	0.836169	Non-significant	fullANOVA_posthoc	Brain
Kitlg	OID05058	P20826	Olink Target 96 Mouse Exploratory	var						LPS_With probe-Healthy_No probe	0	0.977215	-1.6543	3.60873	0.836581	Non-significant	fullANOVA_posthoc	Brain
Foxo1	OID05035	Q9R1E0	Olink Target 96 Mouse Exploratory	var						Healthy_With probe-Control_No surgery	0	-0.883422	-3.27802	1.51118	0.840153	Non-significant	fullANOVA_posthoc	Brain
Ca13	OID05055	Q9D6N1	Olink Target 96 Mouse Exploratory	var						LPS_No surgery-Control_No surgery	0	-0.544013	-2.01961	0.931585	0.840519	Non-significant	fullANOVA_posthoc	Brain
Cntn1	OID05052	P12960	Olink Target 96 Mouse Exploratory	var						LPS_With probe-Healthy_No probe	0	-0.335688	-1.24637	0.57499	0.840606	Non-significant	fullANOVA_posthoc	Brain
Parp1	OID05121	P11103	Olink Target 96 Mouse Exploratory	var						LPS_With probe-Healthy_No probe	0	0.907277	-1.55561	3.37016	0.840946	Non-significant	fullANOVA_posthoc	Brain
Ntf3	OID05114	P20181	Olink Target 96 Mouse Exploratory	var						LPS_With probe-Healthy_No probe	0	0.863173	-1.48171	3.20805	0.841341	Non-significant	fullANOVA_posthoc	Brain
Ghrl	OID05108	Q9EQX0	Olink Target 96 Mouse Exploratory	var						LPS_With probe-Control_No surgery	0	0.192548	-0.331593	0.716688	0.842434	Non-significant	fullANOVA_posthoc	Brain
Cant1	OID05057	Q8VCF1	Olink Target 96 Mouse Exploratory	var						LPS_With probe-Control_No surgery	0	0.263867	-0.454915	0.98265	0.842805	Non-significant	fullANOVA_posthoc	Brain
Hgf	OID05082	Q08048	Olink Target 96 Mouse Exploratory	var						LPS_No surgery-LPS_No probe	0	-0.823779	-3.07215	1.42459	0.84384	Non-significant	fullANOVA_posthoc	Brain
Ccl2	OID05066	P10148	Olink Target 96 Mouse Exploratory	var						LPS_No surgery-Healthy_No probe	0	-2.2964	-8.5928	4	0.846253	Non-significant	fullANOVA_posthoc	Brain
Erbb4	OID05075	Q61527	Olink Target 96 Mouse Exploratory	var						LPS_No surgery-Control_No surgery	0	-0.793987	-2.9722	1.38422	0.846543	Non-significant	fullANOVA_posthoc	Brain
Ccl5	OID05042	P30882	Olink Target 96 Mouse Exploratory	var						Healthy_With probe-Control_No surgery	0	-0.598975	-2.24404	1.04609	0.847131	Non-significant	fullANOVA_posthoc	Brain
Tnfrsf11b	OID05036	O08712	Olink Target 96 Mouse Exploratory	var						LPS_No surgery-LPS_No probe	0	-0.243152	-0.91235	0.426046	0.848212	Non-significant	fullANOVA_posthoc	Brain
Eno2	OID05067	P17183	Olink Target 96 Mouse Exploratory	var						Healthy_No probe-Control_No surgery	0	0.0872675	-0.153548	0.328083	0.849587	Non-significant	fullANOVA_posthoc	Brain
Il10	OID05088	P18893	Olink Target 96 Mouse Exploratory	var						LPS_With probe-Control_No surgery	0	0.202703	-0.357368	0.762773	0.850239	Non-significant	fullANOVA_posthoc	Brain
Pdgfb	OID05102	P31240	Olink Target 96 Mouse Exploratory	var						Healthy_With probe-Healthy_No probe	0	0.87076	-1.53947	3.28099	0.851154	Non-significant	fullANOVA_posthoc	Brain
Ntf3	OID05114	P20181	Olink Target 96 Mouse Exploratory	var						LPS_No probe-Healthy_With probe	0	-0.91203	-3.44479	1.62073	0.852823	Non-significant	fullANOVA_posthoc	Brain
Il23r	OID05085	Q8K4B4	Olink Target 96 Mouse Exploratory	var						Healthy_With probe-Healthy_No probe	0	0.223098	-0.397731	0.843926	0.85386	Non-significant	fullANOVA_posthoc	Brain
Fst	OID05046	P47931	Olink Target 96 Mouse Exploratory	var						LPS_With probe-LPS_No probe	0	0.820386	-1.46771	3.10848	0.854992	Non-significant	fullANOVA_posthoc	Brain
Igsf3	OID05103	Q6ZQA6	Olink Target 96 Mouse Exploratory	var						LPS_No surgery-Control_No surgery	0	-0.849058	-3.22108	1.52296	0.855826	Non-significant	fullANOVA_posthoc	Brain
Ddah1	OID05087	Q9CWS0	Olink Target 96 Mouse Exploratory	var						LPS_With probe-Control_No surgery	0	0.427582	-0.767769	1.62293	0.856163	Non-significant	fullANOVA_posthoc	Brain
Cntn1	OID05052	P12960	Olink Target 96 Mouse Exploratory	var						LPS_With probe-LPS_No probe	0	-0.35035	-1.33399	0.633294	0.85828	Non-significant	fullANOVA_posthoc	Brain
Ahr	OID05065	P30561	Olink Target 96 Mouse Exploratory	var						LPS_No probe-Control_No surgery	0	0.184912	-0.336139	0.705963	0.860059	Non-significant	fullANOVA_posthoc	Brain
Plin1	OID05068	Q8CGN5	Olink Target 96 Mouse Exploratory	var						LPS_No surgery-LPS_No probe	0	-0.247565	-0.946394	0.451264	0.860915	Non-significant	fullANOVA_posthoc	Brain
Tnfrsf12a	OID05089	Q9CR75	Olink Target 96 Mouse Exploratory	var						Healthy_No probe-Control_No surgery	0	-0.163605	-0.626002	0.298792	0.861512	Non-significant	fullANOVA_posthoc	Brain
Il17a	OID05034	Q62386	Olink Target 96 Mouse Exploratory	var						LPS_With probe-Healthy_No probe	0	0.264705	-0.484378	1.01379	0.862122	Non-significant	fullANOVA_posthoc	Brain
Flrt2	OID05070	Q8BLU0	Olink Target 96 Mouse Exploratory	var						LPS_No surgery-Healthy_No probe	0	-0.85489	-3.27456	1.56478	0.862209	Non-significant	fullANOVA_posthoc	Brain
Tgfa	OID05041	P48030	Olink Target 96 Mouse Exploratory	var						LPS_With probe-LPS_No probe	0	1.12906	-2.06691	4.32504	0.862251	Non-significant	fullANOVA_posthoc	Brain
Itgb1bp2	OID05095	Q9R000	Olink Target 96 Mouse Exploratory	var						LPS_No probe-Control_No surgery	0	0.259595	-0.477691	0.996881	0.863853	Non-significant	fullANOVA_posthoc	Brain
Il5	OID05112	P04401	Olink Target 96 Mouse Exploratory	var						Healthy_With probe-Healthy_No probe	0	0.321748	-0.592081	1.23558	0.863864	Non-significant	fullANOVA_posthoc	Brain
Cxcl1	OID05105	P12850	Olink Target 96 Mouse Exploratory	var						Healthy_No probe-Control_No surgery	0	1.67759	-3.09726	6.45243	0.864875	Non-significant	fullANOVA_posthoc	Brain
Mia	OID05056	Q61865	Olink Target 96 Mouse Exploratory	var						LPS_No surgery-Healthy_No probe	0	-0.228593	-0.879354	0.422169	0.864968	Non-significant	fullANOVA_posthoc	Brain
Mia	OID05056	Q61865	Olink Target 96 Mouse Exploratory	var						LPS_No probe-Healthy_With probe	0	0.246742	-0.456161	0.949644	0.865286	Non-significant	fullANOVA_posthoc	Brain
Ntf3	OID05114	P20181	Olink Target 96 Mouse Exploratory	var						Healthy_With probe-Control_No surgery	0	0.822715	-1.52217	3.1676	0.865524	Non-significant	fullANOVA_posthoc	Brain
Tnfrsf11b	OID05036	O08712	Olink Target 96 Mouse Exploratory	var						LPS_No surgery-Control_No surgery	0	-0.217067	-0.836624	0.402489	0.86619	Non-significant	fullANOVA_posthoc	Brain
Map2k6	OID05094	P70236	Olink Target 96 Mouse Exploratory	var						Healthy_With probe-Control_No surgery	0	-0.18436	-0.710642	0.341922	0.86626	Non-significant	fullANOVA_posthoc	Brain
Ccl5	OID05042	P30882	Olink Target 96 Mouse Exploratory	var						Healthy_No probe-Control_No surgery	0	-0.57553	-2.2206	1.06954	0.866869	Non-significant	fullANOVA_posthoc	Brain
Tgfb1	OID05037	P04202	Olink Target 96 Mouse Exploratory	var						LPS_No surgery-Healthy_With probe	0	-0.25239	-0.974362	0.469582	0.867226	Non-significant	fullANOVA_posthoc	Brain
Tnf	OID05122	P06804	Olink Target 96 Mouse Exploratory	var						LPS_With probe-Control_No surgery	0	0.234283	-0.436145	0.90471	0.867402	Non-significant	fullANOVA_posthoc	Brain
Lpl	OID05109	P11152	Olink Target 96 Mouse Exploratory	var						LPS_No surgery-LPS_No probe	0	-0.730358	-2.8207	1.35999	0.867478	Non-significant	fullANOVA_posthoc	Brain
Acvrl1	OID05090	Q61288	Olink Target 96 Mouse Exploratory	var						LPS_With probe-LPS_No surgery	0	0.200375	-0.374048	0.774798	0.868233	Non-significant	fullANOVA_posthoc	Brain
Riox2	OID05076	Q8CD15	Olink Target 96 Mouse Exploratory	var						LPS_No surgery-LPS_No probe	0	-0.410608	-1.59092	0.769708	0.869491	Non-significant	fullANOVA_posthoc	Brain
Cntn1	OID05052	P12960	Olink Target 96 Mouse Exploratory	var						LPS_No surgery-Control_No surgery	0	-0.316512	-1.22719	0.594165	0.869917	Non-significant	fullANOVA_posthoc	Brain
Mia	OID05056	Q61865	Olink Target 96 Mouse Exploratory	var						LPS_With probe-Healthy_With probe	0	0.226002	-0.424759	0.876764	0.870271	Non-significant	fullANOVA_posthoc	Brain
Casp3	OID05098	P70677	Olink Target 96 Mouse Exploratory	var						LPS_No surgery-Control_No surgery	0	-1.09945	-4.26696	2.06806	0.870517	Non-significant	fullANOVA_posthoc	Brain
Il23r	OID05085	Q8K4B4	Olink Target 96 Mouse Exploratory	var						LPS_No surgery-LPS_No probe	0	-0.231782	-0.902353	0.43879	0.872426	Non-significant	fullANOVA_posthoc	Brain
Itgb1bp2	OID05095	Q9R000	Olink Target 96 Mouse Exploratory	var						LPS_No surgery-Healthy_With probe	0	-0.235875	-0.918469	0.446719	0.872545	Non-significant	fullANOVA_posthoc	Brain
Vsig2	OID05081	Q9Z109	Olink Target 96 Mouse Exploratory	var						LPS_With probe-Healthy_With probe	0	0.210355	-0.400605	0.821315	0.874178	Non-significant	fullANOVA_posthoc	Brain
Tnr	OID05119	Q8BYI9	Olink Target 96 Mouse Exploratory	var						LPS_No surgery-Control_No surgery	0	0.167467	-0.319265	0.6542	0.874486	Non-significant	fullANOVA_posthoc	Brain
Erbb4	OID05075	Q61527	Olink Target 96 Mouse Exploratory	var						LPS_No surgery-Healthy_No probe	0	-0.74878	-2.92699	1.42943	0.874882	Non-significant	fullANOVA_posthoc	Brain
Vsig2	OID05081	Q9Z109	Olink Target 96 Mouse Exploratory	var						LPS_With probe-Healthy_No probe	0	0.209597	-0.401363	0.820558	0.875781	Non-significant	fullANOVA_posthoc	Brain
Il17f	OID05096	Q7TNI7	Olink Target 96 Mouse Exploratory	var						LPS_No surgery-LPS_No probe	0	-0.214723	-0.841918	0.412471	0.876691	Non-significant	fullANOVA_posthoc	Brain
Acvrl1	OID05090	Q61288	Olink Target 96 Mouse Exploratory	var						LPS_With probe-Healthy_With probe	0	0.196135	-0.378288	0.770558	0.877854	Non-significant	fullANOVA_posthoc	Brain
S100a4	OID05054	P07091	Olink Target 96 Mouse Exploratory	var						LPS_With probe-Healthy_No probe	0	0.924353	-1.78433	3.63304	0.878099	Non-significant	fullANOVA_posthoc	Brain
Il6	OID05039	P08505	Olink Target 96 Mouse Exploratory	var						LPS_No surgery-Healthy_With probe	0	-0.267097	-1.05136	0.517164	0.878969	Non-significant	fullANOVA_posthoc	Brain
Dlk1	OID05064	Q09163	Olink Target 96 Mouse Exploratory	var						LPS_No surgery-LPS_No probe	0	-0.79574	-3.13331	1.54183	0.879171	Non-significant	fullANOVA_posthoc	Brain
Crim1	OID05080	Q9JLL0	Olink Target 96 Mouse Exploratory	var						LPS_No surgery-LPS_No probe	0	-0.661438	-2.60902	1.28614	0.880174	Non-significant	fullANOVA_posthoc	Brain
Qdpr	OID05071	Q8BVI4	Olink Target 96 Mouse Exploratory	var						LPS_With probe-LPS_No probe	0	0.281423	-0.548105	1.11095	0.880634	Non-significant	fullANOVA_posthoc	Brain
Tgfbr3	OID05104	O88393	Olink Target 96 Mouse Exploratory	var						LPS_No surgery-Healthy_With probe	0	-0.844615	-3.33552	1.64629	0.880857	Non-significant	fullANOVA_posthoc	Brain
Tnfrsf11b	OID05036	O08712	Olink Target 96 Mouse Exploratory	var						Healthy_With probe-Healthy_No probe	0	-0.21005	-0.829607	0.409507	0.880917	Non-significant	fullANOVA_posthoc	Brain
Notch3	OID05050	Q61982	Olink Target 96 Mouse Exploratory	var						LPS_With probe-LPS_No surgery	0	0.25654	-0.502091	1.01517	0.882011	Non-significant	fullANOVA_posthoc	Brain
Tnr	OID05119	Q8BYI9	Olink Target 96 Mouse Exploratory	var						LPS_No surgery-Healthy_No probe	0	0.164555	-0.322178	0.651288	0.882113	Non-significant	fullANOVA_posthoc	Brain
Tgfb1	OID05037	P04202	Olink Target 96 Mouse Exploratory	var						Healthy_With probe-Control_No surgery	0	0.243705	-0.478267	0.965677	0.882771	Non-significant	fullANOVA_posthoc	Brain
Il10	OID05088	P18893	Olink Target 96 Mouse Exploratory	var						LPS_With probe-LPS_No probe	0	0.203111	-0.401834	0.808056	0.885013	Non-significant	fullANOVA_posthoc	Brain
Il17a	OID05034	Q62386	Olink Target 96 Mouse Exploratory	var						LPS_With probe-LPS_No surgery	0	0.251355	-0.497728	1.00044	0.885261	Non-significant	fullANOVA_posthoc	Brain
Csf2	OID05092	P01587	Olink Target 96 Mouse Exploratory	var						LPS_With probe-LPS_No surgery	0	0.213295	-0.422649	0.849239	0.885448	Non-significant	fullANOVA_posthoc	Brain
Tnfsf12	OID05115	O54907	Olink Target 96 Mouse Exploratory	var						LPS_No surgery-Healthy_With probe	0	-0.842718	-3.35793	1.67249	0.88588	Non-significant	fullANOVA_posthoc	Brain
Ca13	OID05055	Q9D6N1	Olink Target 96 Mouse Exploratory	var						Healthy_With probe-Healthy_No probe	0	0.49352	-0.982078	1.96912	0.88661	Non-significant	fullANOVA_posthoc	Brain
Dctn2	OID05111	Q99KJ8	Olink Target 96 Mouse Exploratory	var						LPS_No surgery-LPS_No probe	0	-0.95826	-3.82794	1.91142	0.887258	Non-significant	fullANOVA_posthoc	Brain
Ccl20	OID05116	O89093	Olink Target 96 Mouse Exploratory	var						LPS_No surgery-Healthy_No probe	0	-0.45543	-1.81946	0.908597	0.887305	Non-significant	fullANOVA_posthoc	Brain
Gcg	OID05031	P55095	Olink Target 96 Mouse Exploratory	var						Healthy_No probe-Control_No surgery	0	-0.242835	-0.970463	0.484793	0.887491	Non-significant	fullANOVA_posthoc	Brain
Clstn2	OID05053	Q9ER65	Olink Target 96 Mouse Exploratory	var						LPS_No surgery-LPS_No probe	0	-0.580976	-2.32195	1.15999	0.887523	Non-significant	fullANOVA_posthoc	Brain
Il17f	OID05096	Q7TNI7	Olink Target 96 Mouse Exploratory	var						LPS_With probe-Control_No surgery	0	0.19374	-0.386929	0.774409	0.887595	Non-significant	fullANOVA_posthoc	Brain
Tnfrsf11b	OID05036	O08712	Olink Target 96 Mouse Exploratory	var						LPS_No probe-Healthy_With probe	0	0.222957	-0.446241	0.892155	0.88818	Non-significant	fullANOVA_posthoc	Brain
Tgfbr3	OID05104	O88393	Olink Target 96 Mouse Exploratory	var						LPS_No surgery-LPS_No probe	0	-0.895023	-3.5855	1.79546	0.888796	Non-significant	fullANOVA_posthoc	Brain
Dll1	OID05086	Q61483	Olink Target 96 Mouse Exploratory	var						LPS_No surgery-Control_No surgery	0	-0.261282	-1.04696	0.524395	0.888925	Non-significant	fullANOVA_posthoc	Brain
Wisp1	OID05100	O54775	Olink Target 96 Mouse Exploratory	var						LPS_With probe-LPS_No surgery	0	0.18555	-0.372875	0.743975	0.889268	Non-significant	fullANOVA_posthoc	Brain
Tnr	OID05119	Q8BYI9	Olink Target 96 Mouse Exploratory	var						LPS_No surgery-LPS_No probe	0	0.174379	-0.351352	0.700111	0.889975	Non-significant	fullANOVA_posthoc	Brain
Rgma	OID05047	Q6PCX7	Olink Target 96 Mouse Exploratory	var						LPS_With probe-Healthy_No probe	0	0.348942	-0.707034	1.40492	0.89147	Non-significant	fullANOVA_posthoc	Brain
Ppp1r2	OID05060	Q9DCL8	Olink Target 96 Mouse Exploratory	var						LPS_No probe-Control_No surgery	0	-0.340922	-1.37273	0.69089	0.891511	Non-significant	fullANOVA_posthoc	Brain
Itgb6	OID05062	Q9Z0T9	Olink Target 96 Mouse Exploratory	var						LPS_With probe-Healthy_With probe	0	1.13924	-2.31146	4.58993	0.891826	Non-significant	fullANOVA_posthoc	Brain
Cyr61	OID05063	P18406	Olink Target 96 Mouse Exploratory	var						LPS_No surgery-Healthy_No probe	0	-0.77804	-3.13539	1.57931	0.891944	Non-significant	fullANOVA_posthoc	Brain
Fst	OID05046	P47931	Olink Target 96 Mouse Exploratory	var						LPS_With probe-Healthy_With probe	0	0.695932	-1.42243	2.8143	0.893758	Non-significant	fullANOVA_posthoc	Brain
Acvrl1	OID05090	Q61288	Olink Target 96 Mouse Exploratory	var						LPS_With probe-Control_No surgery	0	0.188562	-0.38586	0.762985	0.894064	Non-significant	fullANOVA_posthoc	Brain
Ccl3	OID05079	P10855	Olink Target 96 Mouse Exploratory	var						Healthy_No probe-Control_No surgery	0	-2.20337	-8.92919	4.52245	0.894849	Non-significant	fullANOVA_posthoc	Brain
Nadk	OID05048	P58058	Olink Target 96 Mouse Exploratory	var						LPS_No probe-Control_No surgery	0	-0.424872	-1.72342	0.873674	0.895329	Non-significant	fullANOVA_posthoc	Brain
Il5	OID05112	P04401	Olink Target 96 Mouse Exploratory	var						Healthy_No probe-Control_No surgery	0	-0.2985	-1.21233	0.615328	0.895965	Non-significant	fullANOVA_posthoc	Brain
Clstn2	OID05053	Q9ER65	Olink Target 96 Mouse Exploratory	var						LPS_With probe-LPS_No probe	0	0.568489	-1.17248	2.30946	0.896096	Non-significant	fullANOVA_posthoc	Brain
Csf2	OID05092	P01587	Olink Target 96 Mouse Exploratory	var						LPS_No probe-Healthy_No probe	0	0.224028	-0.46287	0.910927	0.896552	Non-significant	fullANOVA_posthoc	Brain
Wfikkn2	OID05069	Q7TQN3	Olink Target 96 Mouse Exploratory	var						LPS_With probe-LPS_No probe	0	0.623188	-1.28849	2.53487	0.896733	Non-significant	fullANOVA_posthoc	Brain
Clmp	OID05027	Q8R373	Olink Target 96 Mouse Exploratory	var						LPS_With probe-LPS_No probe	0	0.825166	-1.70828	3.35861	0.89706	Non-significant	fullANOVA_posthoc	Brain
Itgb6	OID05062	Q9Z0T9	Olink Target 96 Mouse Exploratory	var						LPS_No surgery-Control_No surgery	0	-1.12311	-4.5738	2.32759	0.897335	Non-significant	fullANOVA_posthoc	Brain
Gfra1	OID05059	P97785	Olink Target 96 Mouse Exploratory	var						LPS_With probe-LPS_No probe	0	0.523047	-1.0883	2.1344	0.898342	Non-significant	fullANOVA_posthoc	Brain
Dlk1	OID05064	Q09163	Olink Target 96 Mouse Exploratory	var						Healthy_No probe-Control_No surgery	0	-0.7019	-2.86607	1.46227	0.898659	Non-significant	fullANOVA_posthoc	Brain
Ntf3	OID05114	P20181	Olink Target 96 Mouse Exploratory	var						LPS_With probe-LPS_No probe	0	0.81839	-1.71437	3.35115	0.900043	Non-significant	fullANOVA_posthoc	Brain
Vsig2	OID05081	Q9Z109	Olink Target 96 Mouse Exploratory	var						LPS_With probe-LPS_No surgery	0	0.197002	-0.413958	0.807963	0.900813	Non-significant	fullANOVA_posthoc	Brain
Gdnf	OID05032	P48540	Olink Target 96 Mouse Exploratory	var						LPS_With probe-Control_No surgery	0	0.710172	-1.49404	2.91438	0.901106	Non-significant	fullANOVA_posthoc	Brain
Parp1	OID05121	P11103	Olink Target 96 Mouse Exploratory	var						Healthy_With probe-Control_No surgery	0	0.79286	-1.67003	3.25575	0.901408	Non-significant	fullANOVA_posthoc	Brain
Tnfrsf12a	OID05089	Q9CR75	Olink Target 96 Mouse Exploratory	var						LPS_No surgery-LPS_No probe	0	-0.160515	-0.65996	0.33893	0.902016	Non-significant	fullANOVA_posthoc	Brain
Cyr61	OID05063	P18406	Olink Target 96 Mouse Exploratory	var						LPS_With probe-Healthy_With probe	0	0.757482	-1.59986	3.11483	0.902082	Non-significant	fullANOVA_posthoc	Brain
Flrt2	OID05070	Q8BLU0	Olink Target 96 Mouse Exploratory	var						LPS_With probe-Healthy_With probe	0	0.776898	-1.64278	3.19657	0.902368	Non-significant	fullANOVA_posthoc	Brain
Rgma	OID05047	Q6PCX7	Olink Target 96 Mouse Exploratory	var						LPS_With probe-LPS_No probe	0	0.365263	-0.775322	1.50585	0.903305	Non-significant	fullANOVA_posthoc	Brain
Ccl5	OID05042	P30882	Olink Target 96 Mouse Exploratory	var						LPS_No surgery-Control_No surgery	0	-0.526408	-2.17147	1.11866	0.903586	Non-significant	fullANOVA_posthoc	Brain
Dlk1	OID05064	Q09163	Olink Target 96 Mouse Exploratory	var						Healthy_With probe-Healthy_No probe	0	0.690813	-1.47336	2.85498	0.904466	Non-significant	fullANOVA_posthoc	Brain
Il17a	OID05034	Q62386	Olink Target 96 Mouse Exploratory	var						LPS_No probe-Control_No surgery	0	0.257769	-0.551333	1.06687	0.905152	Non-significant	fullANOVA_posthoc	Brain
Riox2	OID05076	Q8CD15	Olink Target 96 Mouse Exploratory	var						LPS_No probe-Healthy_With probe	0	-0.375765	-1.55608	0.80455	0.905404	Non-significant	fullANOVA_posthoc	Brain
Tgfa	OID05041	P48030	Olink Target 96 Mouse Exploratory	var						LPS_No surgery-LPS_No probe	0	-1.01655	-4.21253	2.17942	0.905721	Non-significant	fullANOVA_posthoc	Brain
Tnfrsf11b	OID05036	O08712	Olink Target 96 Mouse Exploratory	var						Healthy_With probe-Control_No surgery	0	-0.196873	-0.816429	0.422684	0.906063	Non-significant	fullANOVA_posthoc	Brain
Il17f	OID05096	Q7TNI7	Olink Target 96 Mouse Exploratory	var						Healthy_With probe-Healthy_No probe	0	-0.184255	-0.764924	0.396414	0.906558	Non-significant	fullANOVA_posthoc	Brain
Tgfa	OID05041	P48030	Olink Target 96 Mouse Exploratory	var						LPS_With probe-Healthy_With probe	0	0.937405	-2.02149	3.8963	0.907113	Non-significant	fullANOVA_posthoc	Brain
Qdpr	OID05071	Q8BVI4	Olink Target 96 Mouse Exploratory	var						LPS_With probe-Healthy_No probe	0	0.243205	-0.524789	1.0112	0.907259	Non-significant	fullANOVA_posthoc	Brain
Vegfd	OID05120	P97946	Olink Target 96 Mouse Exploratory	var						LPS_With probe-LPS_No surgery	0	0.20859	-0.453947	0.871127	0.909263	Non-significant	fullANOVA_posthoc	Brain
Il1a	OID05084	P01582	Olink Target 96 Mouse Exploratory	var						LPS_No surgery-Healthy_No probe	0	-0.25675	-1.07285	0.559345	0.909508	Non-significant	fullANOVA_posthoc	Brain
Ccl2	OID05066	P10148	Olink Target 96 Mouse Exploratory	var						Healthy_With probe-Control_No surgery	0	1.97896	-4.31744	8.27535	0.909841	Non-significant	fullANOVA_posthoc	Brain
Ccl3	OID05079	P10855	Olink Target 96 Mouse Exploratory	var						LPS_No surgery-LPS_No probe	0	-2.28277	-9.54749	4.98194	0.909919	Non-significant	fullANOVA_posthoc	Brain
Ghrl	OID05108	Q9EQX0	Olink Target 96 Mouse Exploratory	var						LPS_With probe-Healthy_With probe	0	0.16426	-0.35988	0.6884	0.910818	Non-significant	fullANOVA_posthoc	Brain
Adam23	OID05061	Q9R1V7	Olink Target 96 Mouse Exploratory	var						LPS_No probe-Healthy_With probe	0	0.218865	-0.480068	0.917798	0.911084	Non-significant	fullANOVA_posthoc	Brain
Gcg	OID05031	P55095	Olink Target 96 Mouse Exploratory	var						LPS_No probe-Control_No surgery	0	0.245839	-0.540089	1.03177	0.911447	Non-significant	fullANOVA_posthoc	Brain
Tnni3	OID05049	P48787	Olink Target 96 Mouse Exploratory	var						LPS_With probe-Control_No surgery	0	0.575662	-1.26939	2.42072	0.912296	Non-significant	fullANOVA_posthoc	Brain
Cant1	OID05057	Q8VCF1	Olink Target 96 Mouse Exploratory	var						LPS_No surgery-LPS_No probe	0	-0.242152	-1.01853	0.534222	0.912404	Non-significant	fullANOVA_posthoc	Brain
Tpp1	OID05118	O89023	Olink Target 96 Mouse Exploratory	var						LPS_No surgery-Healthy_With probe	0	-0.210792	-0.886996	0.465411	0.912585	Non-significant	fullANOVA_posthoc	Brain
Nadk	OID05048	P58058	Olink Target 96 Mouse Exploratory	var						LPS_With probe-Healthy_No probe	0	0.374057	-0.828163	1.57628	0.913209	Non-significant	fullANOVA_posthoc	Brain
Ntf3	OID05114	P20181	Olink Target 96 Mouse Exploratory	var						LPS_With probe-Control_No surgery	0	0.729075	-1.61581	3.07396	0.913437	Non-significant	fullANOVA_posthoc	Brain
Cdh6	OID05101	P97326	Olink Target 96 Mouse Exploratory	var						LPS_With probe-Healthy_With probe	0	0.540925	-1.20009	2.28194	0.913675	Non-significant	fullANOVA_posthoc	Brain
Fst	OID05046	P47931	Olink Target 96 Mouse Exploratory	var						LPS_No surgery-Healthy_No probe	0	-0.65695	-2.77531	1.46141	0.914277	Non-significant	fullANOVA_posthoc	Brain
Matn2	OID05028	O08746	Olink Target 96 Mouse Exploratory	var						LPS_No probe-Healthy_No probe	0	0.819787	-1.82678	3.46635	0.91466	Non-significant	fullANOVA_posthoc	Brain
Fst	OID05046	P47931	Olink Target 96 Mouse Exploratory	var						LPS_No surgery-LPS_No probe	0	-0.706127	-2.99422	1.58197	0.915851	Non-significant	fullANOVA_posthoc	Brain
Igsf3	OID05103	Q6ZQA6	Olink Target 96 Mouse Exploratory	var						LPS_With probe-Healthy_With probe	0	0.73197	-1.64005	3.10399	0.915876	Non-significant	fullANOVA_posthoc	Brain
Tgfa	OID05041	P48030	Olink Target 96 Mouse Exploratory	var						LPS_With probe-Control_No surgery	0	0.911883	-2.04701	3.87078	0.91629	Non-significant	fullANOVA_posthoc	Brain
Fas	OID05074	P25446	Olink Target 96 Mouse Exploratory	var						Healthy_With probe-Control_No surgery	0	-0.18125	-0.769516	0.407016	0.916367	Non-significant	fullANOVA_posthoc	Brain
Tnf	OID05122	P06804	Olink Target 96 Mouse Exploratory	var						LPS_No surgery-LPS_No probe	0	-0.223063	-0.947208	0.501081	0.916442	Non-significant	fullANOVA_posthoc	Brain
Il1b	OID05097	P10749	Olink Target 96 Mouse Exploratory	var						Healthy_With probe-Healthy_No probe	0	-0.238585	-1.01454	0.537372	0.917023	Non-significant	fullANOVA_posthoc	Brain
Ppp1r2	OID05060	Q9DCL8	Olink Target 96 Mouse Exploratory	var						Healthy_With probe-Control_No surgery	0	-0.29184	-1.24711	0.663432	0.919026	Non-significant	fullANOVA_posthoc	Brain
Il10	OID05088	P18893	Olink Target 96 Mouse Exploratory	var						LPS_No surgery-Control_No surgery	0	-0.170722	-0.730793	0.389348	0.919714	Non-significant	fullANOVA_posthoc	Brain
Matn2	OID05028	O08746	Olink Target 96 Mouse Exploratory	var						Healthy_With probe-Healthy_No probe	0	0.746757	-1.70348	3.197	0.919768	Non-significant	fullANOVA_posthoc	Brain
Ccl20	OID05116	O89093	Olink Target 96 Mouse Exploratory	var						LPS_No probe-Healthy_With probe	0	0.448829	-1.02449	1.92215	0.9199	Non-significant	fullANOVA_posthoc	Brain
Itgb1bp2	OID05095	Q9R000	Olink Target 96 Mouse Exploratory	var						LPS_No surgery-Healthy_No probe	0	-0.207808	-0.890402	0.474787	0.920101	Non-significant	fullANOVA_posthoc	Brain
Adam23	OID05061	Q9R1V7	Olink Target 96 Mouse Exploratory	var						LPS_With probe-Healthy_No probe	0	0.1959	-0.451187	0.842987	0.921792	Non-significant	fullANOVA_posthoc	Brain
Adam23	OID05061	Q9R1V7	Olink Target 96 Mouse Exploratory	var						LPS_No probe-Control_No surgery	0	0.210875	-0.488058	0.909808	0.92281	Non-significant	fullANOVA_posthoc	Brain
Gcg	OID05031	P55095	Olink Target 96 Mouse Exploratory	var						LPS_With probe-Control_No surgery	0	0.21943	-0.508198	0.947058	0.922948	Non-significant	fullANOVA_posthoc	Brain
Casp3	OID05098	P70677	Olink Target 96 Mouse Exploratory	var						LPS_No probe-Healthy_With probe	0	-1.02847	-4.44976	2.39283	0.923889	Non-significant	fullANOVA_posthoc	Brain
Wisp1	OID05100	O54775	Olink Target 96 Mouse Exploratory	var						LPS_With probe-Healthy_No probe	0	0.167593	-0.390833	0.726018	0.924366	Non-significant	fullANOVA_posthoc	Brain
Itgb1bp2	OID05095	Q9R000	Olink Target 96 Mouse Exploratory	var						LPS_With probe-LPS_No surgery	0	0.204827	-0.477767	0.887422	0.924409	Non-significant	fullANOVA_posthoc	Brain
Casp3	OID05098	P70677	Olink Target 96 Mouse Exploratory	var						LPS_With probe-LPS_No probe	0	1.02631	-2.39499	4.44761	0.924502	Non-significant	fullANOVA_posthoc	Brain
S100a4	OID05054	P07091	Olink Target 96 Mouse Exploratory	var						LPS_With probe-LPS_No probe	0	0.875962	-2.04975	3.80167	0.925058	Non-significant	fullANOVA_posthoc	Brain
Tnr	OID05119	Q8BYI9	Olink Target 96 Mouse Exploratory	var						LPS_With probe-Healthy_No probe	0	-0.145327	-0.63206	0.341405	0.92585	Non-significant	fullANOVA_posthoc	Brain
Tpp1	OID05118	O89023	Olink Target 96 Mouse Exploratory	var						LPS_With probe-Control_No surgery	0	0.201025	-0.475178	0.877228	0.927084	Non-significant	fullANOVA_posthoc	Brain
Plin1	OID05068	Q8CGN5	Olink Target 96 Mouse Exploratory	var						Healthy_No probe-Control_No surgery	0	0.192145	-0.454845	0.839135	0.92737	Non-significant	fullANOVA_posthoc	Brain
Lpl	OID05109	P11152	Olink Target 96 Mouse Exploratory	var						LPS_No probe-Control_No surgery	0	0.620788	-1.46956	2.71113	0.927374	Non-significant	fullANOVA_posthoc	Brain
Itgb6	OID05062	Q9Z0T9	Olink Target 96 Mouse Exploratory	var						LPS_No surgery-LPS_No probe	0	-1.10474	-4.83191	2.62244	0.92792	Non-significant	fullANOVA_posthoc	Brain
Clmp	OID05027	Q8R373	Olink Target 96 Mouse Exploratory	var						LPS_No surgery-LPS_No probe	0	-0.749442	-3.28289	1.784	0.928467	Non-significant	fullANOVA_posthoc	Brain
Parp1	OID05121	P11103	Olink Target 96 Mouse Exploratory	var						LPS_No surgery-LPS_No probe	0	-0.786272	-3.44649	1.87395	0.928704	Non-significant	fullANOVA_posthoc	Brain
Qdpr	OID05071	Q8BVI4	Olink Target 96 Mouse Exploratory	var						LPS_With probe-Control_No surgery	0	0.226875	-0.541119	0.994869	0.928848	Non-significant	fullANOVA_posthoc	Brain
Tnfsf12	OID05115	O54907	Olink Target 96 Mouse Exploratory	var						LPS_No surgery-Control_No surgery	0	-0.741932	-3.25714	1.77328	0.929253	Non-significant	fullANOVA_posthoc	Brain
Il23r	OID05085	Q8K4B4	Olink Target 96 Mouse Exploratory	var						LPS_With probe-LPS_No surgery	0	0.182592	-0.438236	0.803421	0.930058	Non-significant	fullANOVA_posthoc	Brain
Plin1	OID05068	Q8CGN5	Olink Target 96 Mouse Exploratory	var						LPS_No probe-Healthy_No probe	0	0.205317	-0.493511	0.904146	0.930344	Non-significant	fullANOVA_posthoc	Brain
Erbb4	OID05075	Q61527	Olink Target 96 Mouse Exploratory	var						LPS_No surgery-LPS_No probe	0	-0.689218	-3.04195	1.66352	0.931134	Non-significant	fullANOVA_posthoc	Brain
Tnr	OID05119	Q8BYI9	Olink Target 96 Mouse Exploratory	var						LPS_With probe-Control_No surgery	0	-0.142415	-0.629148	0.344318	0.931453	Non-significant	fullANOVA_posthoc	Brain
Sez6l2	OID05083	Q4V9Z5	Olink Target 96 Mouse Exploratory	var						LPS_With probe-LPS_No probe	0	0.617735	-1.50123	2.7367	0.932424	Non-significant	fullANOVA_posthoc	Brain
Notch3	OID05050	Q61982	Olink Target 96 Mouse Exploratory	var						Healthy_With probe-Control_No surgery	0	-0.221073	-0.979703	0.537558	0.93253	Non-significant	fullANOVA_posthoc	Brain
Nadk	OID05048	P58058	Olink Target 96 Mouse Exploratory	var						LPS_With probe-Healthy_With probe	0	0.34876	-0.853461	1.55098	0.933712	Non-significant	fullANOVA_posthoc	Brain
Dll1	OID05086	Q61483	Olink Target 96 Mouse Exploratory	var						LPS_No surgery-Healthy_With probe	0	-0.22778	-1.01346	0.557898	0.933874	Non-significant	fullANOVA_posthoc	Brain
Itgb6	OID05062	Q9Z0T9	Olink Target 96 Mouse Exploratory	var						LPS_With probe-Healthy_No probe	0	1.00001	-2.45068	4.45071	0.933977	Non-significant	fullANOVA_posthoc	Brain
Cdh6	OID05101	P97326	Olink Target 96 Mouse Exploratory	var						LPS_With probe-Healthy_No probe	0	0.50386	-1.23715	2.24487	0.934328	Non-significant	fullANOVA_posthoc	Brain
Il5	OID05112	P04401	Olink Target 96 Mouse Exploratory	var						LPS_With probe-LPS_No probe	0	0.284793	-0.702254	1.27184	0.935104	Non-significant	fullANOVA_posthoc	Brain
Ca13	OID05055	Q9D6N1	Olink Target 96 Mouse Exploratory	var						LPS_No probe-Healthy_No probe	0	0.457739	-1.13609	2.05157	0.936277	Non-significant	fullANOVA_posthoc	Brain
Tgfb1	OID05037	P04202	Olink Target 96 Mouse Exploratory	var						LPS_With probe-LPS_No surgery	0	0.207283	-0.514689	0.929254	0.936355	Non-significant	fullANOVA_posthoc	Brain
Tnni3	OID05049	P48787	Olink Target 96 Mouse Exploratory	var						LPS_With probe-LPS_No probe	0	0.56226	-1.43063	2.55515	0.940602	Non-significant	fullANOVA_posthoc	Brain
Il1b	OID05097	P10749	Olink Target 96 Mouse Exploratory	var						Healthy_No probe-Control_No surgery	0	-0.218675	-0.994632	0.557282	0.940869	Non-significant	fullANOVA_posthoc	Brain
Eno2	OID05067	P17183	Olink Target 96 Mouse Exploratory	var						LPS_No surgery-LPS_No probe	0	-0.0732625	-0.333373	0.186848	0.940997	Non-significant	fullANOVA_posthoc	Brain
Il10	OID05088	P18893	Olink Target 96 Mouse Exploratory	var						LPS_No surgery-LPS_No probe	0	-0.170314	-0.775259	0.434631	0.941099	Non-significant	fullANOVA_posthoc	Brain
Flrt2	OID05070	Q8BLU0	Olink Target 96 Mouse Exploratory	var						LPS_No surgery-LPS_No probe	0	-0.73493	-3.34848	1.87862	0.941378	Non-significant	fullANOVA_posthoc	Brain
Cntn1	OID05052	P12960	Olink Target 96 Mouse Exploratory	var						LPS_With probe-Control_No surgery	0	-0.25516	-1.16584	0.655518	0.942214	Non-significant	fullANOVA_posthoc	Brain
Kitlg	OID05058	P20826	Olink Target 96 Mouse Exploratory	var						LPS_With probe-LPS_No probe	0	0.796084	-2.04628	3.63845	0.942303	Non-significant	fullANOVA_posthoc	Brain
Kitlg	OID05058	P20826	Olink Target 96 Mouse Exploratory	var						Healthy_With probe-Control_No surgery	0	-0.73394	-3.36546	1.89758	0.943261	Non-significant	fullANOVA_posthoc	Brain
Wisp1	OID05100	O54775	Olink Target 96 Mouse Exploratory	var						LPS_No surgery-LPS_No probe	0	-0.168183	-0.771351	0.434986	0.94332	Non-significant	fullANOVA_posthoc	Brain
Fst	OID05046	P47931	Olink Target 96 Mouse Exploratory	var						LPS_With probe-Control_No surgery	0	0.58802	-1.53034	2.70638	0.944328	Non-significant	fullANOVA_posthoc	Brain
Flrt2	OID05070	Q8BLU0	Olink Target 96 Mouse Exploratory	var						LPS_No surgery-Healthy_With probe	0	-0.670462	-3.09014	1.74921	0.944723	Non-significant	fullANOVA_posthoc	Brain
Cant1	OID05057	Q8VCF1	Olink Target 96 Mouse Exploratory	var						LPS_No probe-Healthy_No probe	0	0.214592	-0.561782	0.990965	0.945268	Non-significant	fullANOVA_posthoc	Brain
Adam23	OID05061	Q9R1V7	Olink Target 96 Mouse Exploratory	var						LPS_No surgery-Healthy_No probe	0	-0.178735	-0.825822	0.468352	0.945417	Non-significant	fullANOVA_posthoc	Brain
Il17a	OID05034	Q62386	Olink Target 96 Mouse Exploratory	var						LPS_With probe-Control_No surgery	0	0.20635	-0.542733	0.955433	0.946004	Non-significant	fullANOVA_posthoc	Brain
Tgfb1	OID05037	P04202	Olink Target 96 Mouse Exploratory	var						LPS_With probe-Control_No surgery	0	0.198598	-0.523374	0.920569	0.946313	Non-significant	fullANOVA_posthoc	Brain
Vegfd	OID05120	P97946	Olink Target 96 Mouse Exploratory	var						LPS_No surgery-Healthy_No probe	0	-0.181922	-0.844459	0.480614	0.946698	Non-significant	fullANOVA_posthoc	Brain
Cntn1	OID05052	P12960	Olink Target 96 Mouse Exploratory	var						LPS_No surgery-Healthy_With probe	0	-0.24949	-1.16017	0.661188	0.947183	Non-significant	fullANOVA_posthoc	Brain
Il5	OID05112	P04401	Olink Target 96 Mouse Exploratory	var						LPS_No surgery-LPS_No probe	0	0.270291	-0.716757	1.25734	0.947278	Non-significant	fullANOVA_posthoc	Brain
Cdh6	OID05101	P97326	Olink Target 96 Mouse Exploratory	var						LPS_No surgery-Control_No surgery	0	-0.476243	-2.21725	1.26477	0.947505	Non-significant	fullANOVA_posthoc	Brain
Tnf	OID05122	P06804	Olink Target 96 Mouse Exploratory	var						Healthy_With probe-Control_No surgery	0	-0.18335	-0.853778	0.487078	0.947553	Non-significant	fullANOVA_posthoc	Brain
S100a4	OID05054	P07091	Olink Target 96 Mouse Exploratory	var						Healthy_No probe-Control_No surgery	0	0.739445	-1.96924	3.44813	0.947931	Non-significant	fullANOVA_posthoc	Brain
Flrt2	OID05070	Q8BLU0	Olink Target 96 Mouse Exploratory	var						LPS_With probe-LPS_No probe	0	0.71243	-1.90112	3.32598	0.948237	Non-significant	fullANOVA_posthoc	Brain
Tgfbr3	OID05104	O88393	Olink Target 96 Mouse Exploratory	var						LPS_No surgery-Control_No surgery	0	-0.678617	-3.16952	1.81228	0.948354	Non-significant	fullANOVA_posthoc	Brain
Mia	OID05056	Q61865	Olink Target 96 Mouse Exploratory	var						LPS_No probe-Control_No surgery	0	0.191437	-0.511466	0.894339	0.94842	Non-significant	fullANOVA_posthoc	Brain
Vegfd	OID05120	P97946	Olink Target 96 Mouse Exploratory	var						LPS_No surgery-Control_No surgery	0	-0.18013	-0.842667	0.482407	0.94878	Non-significant	fullANOVA_posthoc	Brain
Gdnf	OID05032	P48540	Olink Target 96 Mouse Exploratory	var						LPS_No surgery-Control_No surgery	0	-0.596585	-2.8008	1.60763	0.949704	Non-significant	fullANOVA_posthoc	Brain
Riox2	OID05076	Q8CD15	Olink Target 96 Mouse Exploratory	var						LPS_With probe-Control_No surgery	0	0.29561	-0.79715	1.38837	0.949809	Non-significant	fullANOVA_posthoc	Brain
Tgfbr3	OID05104	O88393	Olink Target 96 Mouse Exploratory	var						LPS_No surgery-Healthy_No probe	0	-0.671595	-3.1625	1.81931	0.950479	Non-significant	fullANOVA_posthoc	Brain
Ccl20	OID05116	O89093	Olink Target 96 Mouse Exploratory	var						LPS_No probe-Control_No surgery	0	0.397189	-1.07613	1.87051	0.950502	Non-significant	fullANOVA_posthoc	Brain
S100a4	OID05054	P07091	Olink Target 96 Mouse Exploratory	var						LPS_No probe-Control_No surgery	0	0.787836	-2.13788	3.71355	0.950731	Non-significant	fullANOVA_posthoc	Brain
Fas	OID05074	P25446	Olink Target 96 Mouse Exploratory	var						LPS_With probe-Healthy_No probe	0	0.158255	-0.430011	0.746521	0.950924	Non-significant	fullANOVA_posthoc	Brain
Il23r	OID05085	Q8K4B4	Olink Target 96 Mouse Exploratory	var						LPS_No surgery-Healthy_With probe	0	-0.16625	-0.787079	0.454579	0.951829	Non-significant	fullANOVA_posthoc	Brain
Tnf	OID05122	P06804	Olink Target 96 Mouse Exploratory	var						LPS_No probe-Healthy_No probe	0	0.192788	-0.531356	0.916933	0.952958	Non-significant	fullANOVA_posthoc	Brain
Cntn4	OID05107	Q69Z26	Olink Target 96 Mouse Exploratory	var						LPS_With probe-Healthy_With probe	0	0.42708	-1.18743	2.04159	0.954172	Non-significant	fullANOVA_posthoc	Brain
Il5	OID05112	P04401	Olink Target 96 Mouse Exploratory	var						LPS_With probe-Control_No surgery	0	0.240895	-0.672933	1.15472	0.954816	Non-significant	fullANOVA_posthoc	Brain
Epcam	OID05078	Q99JW5	Olink Target 96 Mouse Exploratory	var						Healthy_With probe-Control_No surgery	0	-0.22087	-1.05963	0.617887	0.955012	Non-significant	fullANOVA_posthoc	Brain
Csf2	OID05092	P01587	Olink Target 96 Mouse Exploratory	var						LPS_No surgery-Control_No surgery	0	-0.166935	-0.802879	0.469009	0.95559	Non-significant	fullANOVA_posthoc	Brain
Mia	OID05056	Q61865	Olink Target 96 Mouse Exploratory	var						LPS_With probe-Control_No surgery	0	0.170698	-0.480064	0.821459	0.955725	Non-significant	fullANOVA_posthoc	Brain
Notch3	OID05050	Q61982	Olink Target 96 Mouse Exploratory	var						Healthy_No probe-Control_No surgery	0	-0.198802	-0.957433	0.559828	0.955897	Non-significant	fullANOVA_posthoc	Brain
Cant1	OID05057	Q8VCF1	Olink Target 96 Mouse Exploratory	var						LPS_No probe-Healthy_With probe	0	0.203127	-0.573247	0.9795	0.956186	Non-significant	fullANOVA_posthoc	Brain
Ccl2	OID05066	P10148	Olink Target 96 Mouse Exploratory	var						LPS_No probe-Control_No surgery	0	1.77798	-5.02291	8.57886	0.956324	Non-significant	fullANOVA_posthoc	Brain
Cpe	OID05029	Q00493	Olink Target 96 Mouse Exploratory	var						LPS_With probe-Healthy_No probe	0	0.289975	-0.821266	1.40122	0.956656	Non-significant	fullANOVA_posthoc	Brain
Tnfsf12	OID05115	O54907	Olink Target 96 Mouse Exploratory	var						LPS_With probe-Healthy_No probe	0	0.655778	-1.85943	3.17099	0.956808	Non-significant	fullANOVA_posthoc	Brain
Tgfb1	OID05037	P04202	Olink Target 96 Mouse Exploratory	var						Healthy_With probe-Healthy_No probe	0	0.188103	-0.533869	0.910074	0.956933	Non-significant	fullANOVA_posthoc	Brain
Dlk1	OID05064	Q09163	Olink Target 96 Mouse Exploratory	var						LPS_With probe-Healthy_With probe	0	0.563805	-1.60037	2.72798	0.956948	Non-significant	fullANOVA_posthoc	Brain
Cpe	OID05029	Q00493	Olink Target 96 Mouse Exploratory	var						LPS_With probe-LPS_No probe	0	0.312227	-0.888051	1.5125	0.957211	Non-significant	fullANOVA_posthoc	Brain
Axin1	OID05044	O35625	Olink Target 96 Mouse Exploratory	var						LPS_With probe-Healthy_No probe	0	0.541735	-1.54424	2.62771	0.957498	Non-significant	fullANOVA_posthoc	Brain
Ddah1	OID05087	Q9CWS0	Olink Target 96 Mouse Exploratory	var						Healthy_No probe-Control_No surgery	0	0.310128	-0.885224	1.50548	0.957672	Non-significant	fullANOVA_posthoc	Brain
Il17f	OID05096	Q7TNI7	Olink Target 96 Mouse Exploratory	var						LPS_No surgery-Healthy_No probe	0	-0.15042	-0.731089	0.430249	0.957939	Non-significant	fullANOVA_posthoc	Brain
Il5	OID05112	P04401	Olink Target 96 Mouse Exploratory	var						LPS_No probe-Healthy_No probe	0	0.254602	-0.732446	1.24165	0.958671	Non-significant	fullANOVA_posthoc	Brain
Notch3	OID05050	Q61982	Olink Target 96 Mouse Exploratory	var						LPS_With probe-LPS_No probe	0	0.211221	-0.608194	1.03064	0.958785	Non-significant	fullANOVA_posthoc	Brain
Tnr	OID05119	Q8BYI9	Olink Target 96 Mouse Exploratory	var						LPS_With probe-LPS_No probe	0	-0.135503	-0.661235	0.390228	0.958803	Non-significant	fullANOVA_posthoc	Brain
Mia	OID05056	Q61865	Olink Target 96 Mouse Exploratory	var						LPS_No surgery-Control_No surgery	0	-0.167417	-0.818179	0.483344	0.959118	Non-significant	fullANOVA_posthoc	Brain
Tnfsf12	OID05115	O54907	Olink Target 96 Mouse Exploratory	var						LPS_With probe-LPS_No probe	0	0.698774	-2.01797	3.41551	0.959153	Non-significant	fullANOVA_posthoc	Brain
Foxo1	OID05035	Q9R1E0	Olink Target 96 Mouse Exploratory	var						LPS_With probe-Control_No surgery	0	-0.615282	-3.00988	1.77932	0.959326	Non-significant	fullANOVA_posthoc	Brain
Tnfrsf11b	OID05036	O08712	Olink Target 96 Mouse Exploratory	var						LPS_With probe-Control_No surgery	0	0.158745	-0.460812	0.778302	0.959796	Non-significant	fullANOVA_posthoc	Brain
Dctn2	OID05111	Q99KJ8	Olink Target 96 Mouse Exploratory	var						LPS_No probe-Healthy_With probe	0	-0.73371	-3.60339	2.13597	0.960149	Non-significant	fullANOVA_posthoc	Brain
Pdgfb	OID05102	P31240	Olink Target 96 Mouse Exploratory	var						LPS_No surgery-Healthy_No probe	0	-0.616178	-3.0264	1.79405	0.960166	Non-significant	fullANOVA_posthoc	Brain
Cdh6	OID05101	P97326	Olink Target 96 Mouse Exploratory	var						LPS_With probe-LPS_No probe	0	0.480291	-1.40022	2.3608	0.960324	Non-significant	fullANOVA_posthoc	Brain
Dlk1	OID05064	Q09163	Olink Target 96 Mouse Exploratory	var						LPS_With probe-Control_No surgery	0	0.552717	-1.61145	2.71689	0.960331	Non-significant	fullANOVA_posthoc	Brain
Erbb4	OID05075	Q61527	Olink Target 96 Mouse Exploratory	var						LPS_With probe-Healthy_With probe	0	0.553992	-1.62422	2.7322	0.961008	Non-significant	fullANOVA_posthoc	Brain
Cxcl1	OID05105	P12850	Olink Target 96 Mouse Exploratory	var						LPS_No probe-Healthy_No probe	0	1.31104	-3.84638	6.46846	0.96109	Non-significant	fullANOVA_posthoc	Brain
Ccl2	OID05066	P10148	Olink Target 96 Mouse Exploratory	var						LPS_No surgery-Control_No surgery	0	-1.5998	-7.8962	4.6966	0.961168	Non-significant	fullANOVA_posthoc	Brain
Riox2	OID05076	Q8CD15	Olink Target 96 Mouse Exploratory	var						Healthy_With probe-Healthy_No probe	0	0.277612	-0.815147	1.37037	0.96119	Non-significant	fullANOVA_posthoc	Brain
Eno2	OID05067	P17183	Olink Target 96 Mouse Exploratory	var						LPS_With probe-Control_No surgery	0	0.0608525	-0.179963	0.301668	0.962041	Non-significant	fullANOVA_posthoc	Brain
Igsf3	OID05103	Q6ZQA6	Olink Target 96 Mouse Exploratory	var						LPS_No surgery-LPS_No probe	0	-0.645654	-3.20773	1.91642	0.962469	Non-significant	fullANOVA_posthoc	Brain
Kitlg	OID05058	P20826	Olink Target 96 Mouse Exploratory	var						Healthy_No probe-Control_No surgery	0	-0.657597	-3.28911	1.97392	0.963761	Non-significant	fullANOVA_posthoc	Brain
Wisp1	OID05100	O54775	Olink Target 96 Mouse Exploratory	var						LPS_No surgery-Healthy_With probe	0	-0.139425	-0.69785	0.419	0.963892	Non-significant	fullANOVA_posthoc	Brain
Wisp1	OID05100	O54775	Olink Target 96 Mouse Exploratory	var						LPS_No probe-Healthy_No probe	0	0.150225	-0.452943	0.753393	0.964262	Non-significant	fullANOVA_posthoc	Brain
Itgb1bp2	OID05095	Q9R000	Olink Target 96 Mouse Exploratory	var						Healthy_With probe-Control_No surgery	0	0.169593	-0.513002	0.852187	0.964624	Non-significant	fullANOVA_posthoc	Brain
Tpp1	OID05118	O89023	Olink Target 96 Mouse Exploratory	var						LPS_No surgery-Control_No surgery	0	-0.167862	-0.844066	0.508341	0.964749	Non-significant	fullANOVA_posthoc	Brain
Matn2	OID05028	O08746	Olink Target 96 Mouse Exploratory	var						Healthy_No probe-Control_No surgery	0	-0.60737	-3.05761	1.84287	0.964963	Non-significant	fullANOVA_posthoc	Brain
Lpl	OID05109	P11152	Olink Target 96 Mouse Exploratory	var						LPS_No surgery-Healthy_With probe	0	-0.479485	-2.41477	1.4558	0.965035	Non-significant	fullANOVA_posthoc	Brain
Il5	OID05112	P04401	Olink Target 96 Mouse Exploratory	var						LPS_No surgery-Control_No surgery	0	0.226392	-0.687436	1.14022	0.965046	Non-significant	fullANOVA_posthoc	Brain
Nadk	OID05048	P58058	Olink Target 96 Mouse Exploratory	var						LPS_With probe-LPS_No probe	0	0.320535	-0.978012	1.61908	0.965574	Non-significant	fullANOVA_posthoc	Brain
Csf2	OID05092	P01587	Olink Target 96 Mouse Exploratory	var						LPS_No surgery-Healthy_With probe	0	-0.156312	-0.792257	0.479632	0.966181	Non-significant	fullANOVA_posthoc	Brain
Parp1	OID05121	P11103	Olink Target 96 Mouse Exploratory	var						LPS_With probe-Healthy_With probe	0	0.604975	-1.85791	3.06786	0.966273	Non-significant	fullANOVA_posthoc	Brain
Il1a	OID05084	P01582	Olink Target 96 Mouse Exploratory	var						LPS_No surgery-LPS_No probe	0	0.216518	-0.664965	1.098	0.966277	Non-significant	fullANOVA_posthoc	Brain
Epcam	OID05078	Q99JW5	Olink Target 96 Mouse Exploratory	var						LPS_With probe-LPS_No probe	0	0.222281	-0.68368	1.12824	0.966436	Non-significant	fullANOVA_posthoc	Brain
Flrt2	OID05070	Q8BLU0	Olink Target 96 Mouse Exploratory	var						LPS_With probe-Healthy_No probe	0	0.59247	-1.8272	3.01214	0.966721	Non-significant	fullANOVA_posthoc	Brain
Fas	OID05074	P25446	Olink Target 96 Mouse Exploratory	var						LPS_No probe-Control_No surgery	0	0.155499	-0.479901	0.790899	0.966794	Non-significant	fullANOVA_posthoc	Brain
Ahr	OID05065	P30561	Olink Target 96 Mouse Exploratory	var						LPS_With probe-LPS_No probe	0	0.126788	-0.394263	0.647839	0.967583	Non-significant	fullANOVA_posthoc	Brain
Axin1	OID05044	O35625	Olink Target 96 Mouse Exploratory	var						LPS_With probe-Healthy_With probe	0	0.506232	-1.57974	2.59221	0.967945	Non-significant	fullANOVA_posthoc	Brain
Qdpr	OID05071	Q8BVI4	Olink Target 96 Mouse Exploratory	var						LPS_With probe-Healthy_With probe	0	0.186328	-0.581666	0.954321	0.967982	Non-significant	fullANOVA_posthoc	Brain
Il10	OID05088	P18893	Olink Target 96 Mouse Exploratory	var						Healthy_With probe-Healthy_No probe	0	0.135373	-0.424698	0.695443	0.968485	Non-significant	fullANOVA_posthoc	Brain
Eno2	OID05067	P17183	Olink Target 96 Mouse Exploratory	var						Healthy_With probe-Control_No surgery	0	0.057995	-0.182821	0.298811	0.968966	Non-significant	fullANOVA_posthoc	Brain
Cntn4	OID05107	Q69Z26	Olink Target 96 Mouse Exploratory	var						LPS_With probe-LPS_No probe	0	0.417872	-1.32599	2.16174	0.969616	Non-significant	fullANOVA_posthoc	Brain
Il5	OID05112	P04401	Olink Target 96 Mouse Exploratory	var						LPS_With probe-Healthy_With probe	0	0.217647	-0.696181	1.13148	0.970389	Non-significant	fullANOVA_posthoc	Brain
Igsf3	OID05103	Q6ZQA6	Olink Target 96 Mouse Exploratory	var						LPS_No probe-Healthy_With probe	0	-0.609158	-3.17123	1.95292	0.970605	Non-significant	fullANOVA_posthoc	Brain
Map2k6	OID05094	P70236	Olink Target 96 Mouse Exploratory	var						LPS_With probe-Healthy_No probe	0	-0.125125	-0.651407	0.401157	0.970608	Non-significant	fullANOVA_posthoc	Brain
Parp1	OID05121	P11103	Olink Target 96 Mouse Exploratory	var						LPS_No surgery-Control_No surgery	0	-0.583278	-3.04616	1.87961	0.971091	Non-significant	fullANOVA_posthoc	Brain
Epcam	OID05078	Q99JW5	Olink Target 96 Mouse Exploratory	var						Healthy_With probe-Healthy_No probe	0	-0.19807	-1.03683	0.640687	0.971442	Non-significant	fullANOVA_posthoc	Brain
Tnfrsf12a	OID05089	Q9CR75	Olink Target 96 Mouse Exploratory	var						LPS_No surgery-Healthy_No probe	0	0.109095	-0.353302	0.571492	0.971552	Non-significant	fullANOVA_posthoc	Brain
Lpl	OID05109	P11152	Olink Target 96 Mouse Exploratory	var						LPS_No probe-Healthy_No probe	0	0.492271	-1.59808	2.58262	0.971775	Non-significant	fullANOVA_posthoc	Brain
Tnfrsf11b	OID05036	O08712	Olink Target 96 Mouse Exploratory	var						LPS_With probe-Healthy_No probe	0	0.145567	-0.473989	0.765124	0.972051	Non-significant	fullANOVA_posthoc	Brain
Ghrl	OID05108	Q9EQX0	Olink Target 96 Mouse Exploratory	var						LPS_No surgery-Healthy_No probe	0	-0.122902	-0.647043	0.401238	0.972288	Non-significant	fullANOVA_posthoc	Brain
Foxo1	OID05035	Q9R1E0	Olink Target 96 Mouse Exploratory	var						LPS_With probe-LPS_No surgery	0	0.56123	-1.83337	2.95583	0.972344	Non-significant	fullANOVA_posthoc	Brain
Ddah1	OID05087	Q9CWS0	Olink Target 96 Mouse Exploratory	var						LPS_No probe-Healthy_With probe	0	-0.30193	-1.59306	0.989197	0.972606	Non-significant	fullANOVA_posthoc	Brain
Tpp1	OID05118	O89023	Olink Target 96 Mouse Exploratory	var						LPS_With probe-Healthy_With probe	0	0.158095	-0.518108	0.834298	0.972632	Non-significant	fullANOVA_posthoc	Brain
Cpe	OID05029	Q00493	Olink Target 96 Mouse Exploratory	var						Healthy_With probe-Control_No surgery	0	0.25924	-0.852001	1.37048	0.972885	Non-significant	fullANOVA_posthoc	Brain
Epcam	OID05078	Q99JW5	Olink Target 96 Mouse Exploratory	var						LPS_No surgery-LPS_No probe	0	-0.211229	-1.11719	0.694732	0.972952	Non-significant	fullANOVA_posthoc	Brain
Fli1	OID05117	P26323	Olink Target 96 Mouse Exploratory	var						LPS_No surgery-Control_No surgery	0	-0.470285	-2.48841	1.54784	0.973013	Non-significant	fullANOVA_posthoc	Brain
Cyr61	OID05063	P18406	Olink Target 96 Mouse Exploratory	var						Healthy_No probe-Control_No surgery	0	0.548643	-1.8087	2.90599	0.973158	Non-significant	fullANOVA_posthoc	Brain
Ccl3	OID05079	P10855	Olink Target 96 Mouse Exploratory	var						LPS_No probe-Healthy_No probe	0	1.689	-5.57571	8.95372	0.973277	Non-significant	fullANOVA_posthoc	Brain
Gdnf	OID05032	P48540	Olink Target 96 Mouse Exploratory	var						LPS_No probe-Healthy_With probe	0	-0.552285	-2.9331	1.82853	0.973533	Non-significant	fullANOVA_posthoc	Brain
Fas	OID05074	P25446	Olink Target 96 Mouse Exploratory	var						LPS_No surgery-Control_No surgery	0	-0.13645	-0.724716	0.451816	0.973542	Non-significant	fullANOVA_posthoc	Brain
Plin1	OID05068	Q8CGN5	Olink Target 96 Mouse Exploratory	var						LPS_No surgery-Control_No surgery	0	0.149897	-0.497092	0.796887	0.973673	Non-significant	fullANOVA_posthoc	Brain
Foxo1	OID05035	Q9R1E0	Olink Target 96 Mouse Exploratory	var						LPS_With probe-LPS_No probe	0	0.598408	-1.98806	3.18487	0.97383	Non-significant	fullANOVA_posthoc	Brain
Casp3	OID05098	P70677	Olink Target 96 Mouse Exploratory	var						LPS_No surgery-LPS_No probe	0	-0.790339	-4.21164	2.63096	0.974001	Non-significant	fullANOVA_posthoc	Brain
Ghrl	OID05108	Q9EQX0	Olink Target 96 Mouse Exploratory	var						LPS_No surgery-LPS_No probe	0	-0.130576	-0.696712	0.43556	0.974175	Non-significant	fullANOVA_posthoc	Brain
Il17f	OID05096	Q7TNI7	Olink Target 96 Mouse Exploratory	var						LPS_No probe-Control_No surgery	0	0.144653	-0.482541	0.771848	0.974179	Non-significant	fullANOVA_posthoc	Brain
Crim1	OID05080	Q9JLL0	Olink Target 96 Mouse Exploratory	var						LPS_With probe-Healthy_With probe	0	0.41556	-1.38755	2.21867	0.974259	Non-significant	fullANOVA_posthoc	Brain
Tnr	OID05119	Q8BYI9	Olink Target 96 Mouse Exploratory	var						LPS_With probe-Healthy_With probe	0	-0.112168	-0.5989	0.374565	0.974268	Non-significant	fullANOVA_posthoc	Brain
Axin1	OID05044	O35625	Olink Target 96 Mouse Exploratory	var						LPS_No probe-Control_No surgery	0	-0.518572	-2.77168	1.73454	0.974407	Non-significant	fullANOVA_posthoc	Brain
Ppp1r2	OID05060	Q9DCL8	Olink Target 96 Mouse Exploratory	var						LPS_No surgery-Healthy_No probe	0	-0.219317	-1.17459	0.735954	0.974679	Non-significant	fullANOVA_posthoc	Brain
Ccl3	OID05079	P10855	Olink Target 96 Mouse Exploratory	var						LPS_No probe-Healthy_With probe	0	-1.66742	-8.93213	5.5973	0.974709	Non-significant	fullANOVA_posthoc	Brain
Dll1	OID05086	Q61483	Olink Target 96 Mouse Exploratory	var						LPS_No surgery-Healthy_No probe	0	-0.180177	-0.965855	0.6055	0.974801	Non-significant	fullANOVA_posthoc	Brain
Tnfsf12	OID05115	O54907	Olink Target 96 Mouse Exploratory	var						LPS_No surgery-Healthy_No probe	0	-0.57217	-3.08738	1.94304	0.975659	Non-significant	fullANOVA_posthoc	Brain
Ahr	OID05065	P30561	Olink Target 96 Mouse Exploratory	var						LPS_No probe-Healthy_No probe	0	0.118484	-0.402567	0.639535	0.9757	Non-significant	fullANOVA_posthoc	Brain
Casp3	OID05098	P70677	Olink Target 96 Mouse Exploratory	var						Healthy_With probe-Control_No surgery	0	0.719355	-2.44815	3.88686	0.975834	Non-significant	fullANOVA_posthoc	Brain
Casp3	OID05098	P70677	Olink Target 96 Mouse Exploratory	var						LPS_With probe-Control_No surgery	0	0.717198	-2.45031	3.8847	0.976144	Non-significant	fullANOVA_posthoc	Brain
Kitlg	OID05058	P20826	Olink Target 96 Mouse Exploratory	var						LPS_No surgery-LPS_No probe	0	-0.643446	-3.48581	2.19892	0.976165	Non-significant	fullANOVA_posthoc	Brain
Cntn4	OID05107	Q69Z26	Olink Target 96 Mouse Exploratory	var						LPS_With probe-Control_No surgery	0	0.362975	-1.25153	1.97748	0.976863	Non-significant	fullANOVA_posthoc	Brain
Tgfa	OID05041	P48030	Olink Target 96 Mouse Exploratory	var						Healthy_No probe-Control_No surgery	0	-0.66448	-3.62338	2.29442	0.976974	Non-significant	fullANOVA_posthoc	Brain
Gdnf	OID05032	P48540	Olink Target 96 Mouse Exploratory	var						Healthy_No probe-Control_No surgery	0	-0.494932	-2.69914	1.70928	0.976988	Non-significant	fullANOVA_posthoc	Brain
Pdgfb	OID05102	P31240	Olink Target 96 Mouse Exploratory	var						LPS_No surgery-Control_No surgery	0	-0.540597	-2.95082	1.86963	0.977097	Non-significant	fullANOVA_posthoc	Brain
Ppp1r2	OID05060	Q9DCL8	Olink Target 96 Mouse Exploratory	var						LPS_With probe-Healthy_No probe	0	-0.213753	-1.16902	0.741519	0.977331	Non-significant	fullANOVA_posthoc	Brain
Gfra1	OID05059	P97785	Olink Target 96 Mouse Exploratory	var						LPS_No probe-Control_No surgery	0	0.360455	-1.25089	1.9718	0.977358	Non-significant	fullANOVA_posthoc	Brain
Map2k6	OID05094	P70236	Olink Target 96 Mouse Exploratory	var						LPS_No probe-Control_No surgery	0	-0.126496	-0.694945	0.441953	0.977866	Non-significant	fullANOVA_posthoc	Brain
Il5	OID05112	P04401	Olink Target 96 Mouse Exploratory	var						LPS_No surgery-Healthy_With probe	0	0.203145	-0.710683	1.11697	0.977963	Non-significant	fullANOVA_posthoc	Brain
Map2k6	OID05094	P70236	Olink Target 96 Mouse Exploratory	var						Healthy_No probe-Control_No surgery	0	-0.11675	-0.643032	0.409532	0.978161	Non-significant	fullANOVA_posthoc	Brain
Parp1	OID05121	P11103	Olink Target 96 Mouse Exploratory	var						LPS_No probe-Healthy_With probe	0	-0.589866	-3.25009	2.07036	0.978205	Non-significant	fullANOVA_posthoc	Brain
Gfra1	OID05059	P97785	Olink Target 96 Mouse Exploratory	var						Healthy_With probe-Healthy_No probe	0	0.3292	-1.16262	1.82102	0.978655	Non-significant	fullANOVA_posthoc	Brain
Gfra1	OID05059	P97785	Olink Target 96 Mouse Exploratory	var						LPS_With probe-Healthy_With probe	0	0.327408	-1.16441	1.81923	0.979155	Non-significant	fullANOVA_posthoc	Brain
Itgb6	OID05062	Q9Z0T9	Olink Target 96 Mouse Exploratory	var						Healthy_With probe-Control_No surgery	0	-0.756385	-4.20708	2.69431	0.979267	Non-significant	fullANOVA_posthoc	Brain
Ntf3	OID05114	P20181	Olink Target 96 Mouse Exploratory	var						LPS_No surgery-Control_No surgery	0	-0.512443	-2.85732	1.83244	0.979537	Non-significant	fullANOVA_posthoc	Brain
Vegfd	OID05120	P97946	Olink Target 96 Mouse Exploratory	var						LPS_With probe-Healthy_With probe	0	0.144753	-0.517784	0.807289	0.97956	Non-significant	fullANOVA_posthoc	Brain
Wisp1	OID05100	O54775	Olink Target 96 Mouse Exploratory	var						Healthy_With probe-Healthy_No probe	0	0.121468	-0.436958	0.679893	0.979949	Non-significant	fullANOVA_posthoc	Brain
Tnfrsf12a	OID05089	Q9CR75	Olink Target 96 Mouse Exploratory	var						Healthy_With probe-Control_No surgery	0	-0.100562	-0.562959	0.361834	0.979964	Non-significant	fullANOVA_posthoc	Brain
Axin1	OID05044	O35625	Olink Target 96 Mouse Exploratory	var						LPS_No surgery-LPS_No probe	0	-0.487918	-2.74103	1.76519	0.980334	Non-significant	fullANOVA_posthoc	Brain
Tgfa	OID05041	P48030	Olink Target 96 Mouse Exploratory	var						Healthy_With probe-Healthy_No probe	0	0.638957	-2.31994	3.59785	0.980574	Non-significant	fullANOVA_posthoc	Brain
Gcg	OID05031	P55095	Olink Target 96 Mouse Exploratory	var						LPS_No surgery-Healthy_No probe	0	0.156883	-0.570746	0.884511	0.980706	Non-significant	fullANOVA_posthoc	Brain
Csf2	OID05092	P01587	Olink Target 96 Mouse Exploratory	var						LPS_No probe-Healthy_With probe	0	0.147526	-0.539373	0.834424	0.981031	Non-significant	fullANOVA_posthoc	Brain
Il23r	OID05085	Q8K4B4	Olink Target 96 Mouse Exploratory	var						LPS_No surgery-Control_No surgery	0	0.132073	-0.488756	0.752901	0.981805	Non-significant	fullANOVA_posthoc	Brain
Tnfrsf12a	OID05089	Q9CR75	Olink Target 96 Mouse Exploratory	var						LPS_No probe-Control_No surgery	0	0.106005	-0.39344	0.60545	0.981988	Non-significant	fullANOVA_posthoc	Brain
Dctn2	OID05111	Q99KJ8	Olink Target 96 Mouse Exploratory	var						LPS_With probe-LPS_No probe	0	0.60675	-2.26293	3.47643	0.982288	Non-significant	fullANOVA_posthoc	Brain
Ahr	OID05065	P30561	Olink Target 96 Mouse Exploratory	var						LPS_No surgery-Healthy_No probe	0	-0.101585	-0.583984	0.380814	0.982599	Non-significant	fullANOVA_posthoc	Brain
Eno2	OID05067	P17183	Olink Target 96 Mouse Exploratory	var						LPS_No probe-Healthy_No probe	0	-0.0546725	-0.314783	0.205438	0.982742	Non-significant	fullANOVA_posthoc	Brain
Csf2	OID05092	P01587	Olink Target 96 Mouse Exploratory	var						LPS_With probe-Healthy_No probe	0	0.133485	-0.502459	0.769429	0.982846	Non-significant	fullANOVA_posthoc	Brain
Il6	OID05039	P08505	Olink Target 96 Mouse Exploratory	var						Healthy_With probe-Healthy_No probe	0	-0.1645	-0.948761	0.619761	0.982899	Non-significant	fullANOVA_posthoc	Brain
Cpe	OID05029	Q00493	Olink Target 96 Mouse Exploratory	var						LPS_With probe-Healthy_With probe	0	0.23285	-0.878391	1.34409	0.982975	Non-significant	fullANOVA_posthoc	Brain
Il1a	OID05084	P01582	Olink Target 96 Mouse Exploratory	var						LPS_No surgery-Healthy_With probe	0	-0.169815	-0.98591	0.64628	0.98349	Non-significant	fullANOVA_posthoc	Brain
Itgb1bp2	OID05095	Q9R000	Olink Target 96 Mouse Exploratory	var						Healthy_No probe-Control_No surgery	0	0.141525	-0.541069	0.824119	0.98375	Non-significant	fullANOVA_posthoc	Brain
Cntn1	OID05052	P12960	Olink Target 96 Mouse Exploratory	var						LPS_With probe-Healthy_With probe	0	-0.188138	-1.09882	0.72254	0.984006	Non-significant	fullANOVA_posthoc	Brain
Clmp	OID05027	Q8R373	Olink Target 96 Mouse Exploratory	var						LPS_With probe-Healthy_No probe	0	0.480857	-1.86466	2.82637	0.984539	Non-significant	fullANOVA_posthoc	Brain
Vsig2	OID05081	Q9Z109	Olink Target 96 Mouse Exploratory	var						LPS_With probe-LPS_No probe	0	-0.135082	-0.794994	0.524831	0.984644	Non-significant	fullANOVA_posthoc	Brain
Ddah1	OID05087	Q9CWS0	Olink Target 96 Mouse Exploratory	var						LPS_With probe-LPS_No probe	0	0.26423	-1.0269	1.55536	0.984659	Non-significant	fullANOVA_posthoc	Brain
Dll1	OID05086	Q61483	Olink Target 96 Mouse Exploratory	var						LPS_No probe-Healthy_No probe	0	0.173227	-0.675402	1.02186	0.984832	Non-significant	fullANOVA_posthoc	Brain
Ccl2	OID05066	P10148	Olink Target 96 Mouse Exploratory	var						Healthy_With probe-Healthy_No probe	0	1.28236	-5.01404	7.57876	0.984983	Non-significant	fullANOVA_posthoc	Brain
Ppp1r2	OID05060	Q9DCL8	Olink Target 96 Mouse Exploratory	var						Healthy_No probe-Control_No surgery	0	-0.194362	-1.14963	0.760909	0.985049	Non-significant	fullANOVA_posthoc	Brain
Map2k6	OID05094	P70236	Olink Target 96 Mouse Exploratory	var						LPS_With probe-LPS_No probe	0	-0.115379	-0.683828	0.45307	0.985208	Non-significant	fullANOVA_posthoc	Brain
Itgb1bp2	OID05095	Q9R000	Olink Target 96 Mouse Exploratory	var						LPS_With probe-Control_No surgery	0	0.138545	-0.544049	0.821139	0.98521	Non-significant	fullANOVA_posthoc	Brain
Ccl5	OID05042	P30882	Olink Target 96 Mouse Exploratory	var						LPS_No probe-Healthy_With probe	0	0.360258	-1.41662	2.13713	0.985281	Non-significant	fullANOVA_posthoc	Brain
Plxna4	OID05077	Q80UG2	Olink Target 96 Mouse Exploratory	var						LPS_With probe-Control_No surgery	0	0.42614	-1.68811	2.54039	0.985661	Non-significant	fullANOVA_posthoc	Brain
Ghrl	OID05108	Q9EQX0	Olink Target 96 Mouse Exploratory	var						LPS_With probe-Healthy_No probe	0	0.105325	-0.418815	0.629465	0.985852	Non-significant	fullANOVA_posthoc	Brain
Acvrl1	OID05090	Q61288	Olink Target 96 Mouse Exploratory	var						LPS_No surgery-Healthy_No probe	0	-0.115142	-0.689565	0.45928	0.986007	Non-significant	fullANOVA_posthoc	Brain
Notch3	OID05050	Q61982	Olink Target 96 Mouse Exploratory	var						LPS_No surgery-Control_No surgery	0	-0.151745	-0.910376	0.606886	0.986139	Non-significant	fullANOVA_posthoc	Brain
Clstn2	OID05053	Q9ER65	Olink Target 96 Mouse Exploratory	var						LPS_No surgery-Healthy_With probe	0	-0.321682	-1.93351	1.29014	0.986276	Non-significant	fullANOVA_posthoc	Brain
Csf2	OID05092	P01587	Olink Target 96 Mouse Exploratory	var						LPS_No probe-Control_No surgery	0	0.136903	-0.549995	0.823802	0.986359	Non-significant	fullANOVA_posthoc	Brain
Parp1	OID05121	P11103	Olink Target 96 Mouse Exploratory	var						Healthy_No probe-Control_No surgery	0	0.490557	-1.97233	2.95344	0.986397	Non-significant	fullANOVA_posthoc	Brain
Cant1	OID05057	Q8VCF1	Olink Target 96 Mouse Exploratory	var						LPS_No probe-Control_No surgery	0	0.154469	-0.621905	0.930843	0.986463	Non-significant	fullANOVA_posthoc	Brain
Dlk1	OID05064	Q09163	Olink Target 96 Mouse Exploratory	var						LPS_No surgery-Healthy_No probe	0	-0.429762	-2.59393	1.73441	0.986579	Non-significant	fullANOVA_posthoc	Brain
Tnfrsf11b	OID05036	O08712	Olink Target 96 Mouse Exploratory	var						LPS_With probe-LPS_No probe	0	0.132661	-0.536537	0.801859	0.986681	Non-significant	fullANOVA_posthoc	Brain
Tgfb1	OID05037	P04202	Olink Target 96 Mouse Exploratory	var						LPS_With probe-Healthy_No probe	0	0.142995	-0.578977	0.864967	0.986734	Non-significant	fullANOVA_posthoc	Brain
Itgb6	OID05062	Q9Z0T9	Olink Target 96 Mouse Exploratory	var						LPS_No probe-Healthy_With probe	0	0.738017	-2.98916	4.46519	0.98675	Non-significant	fullANOVA_posthoc	Brain
Hgf	OID05082	Q08048	Olink Target 96 Mouse Exploratory	var						LPS_No probe-Healthy_With probe	0	-0.439383	-2.68775	1.80899	0.987506	Non-significant	fullANOVA_posthoc	Brain
Clmp	OID05027	Q8R373	Olink Target 96 Mouse Exploratory	var						LPS_No probe-Control_No surgery	0	-0.494761	-3.02821	2.03868	0.987543	Non-significant	fullANOVA_posthoc	Brain
Il17f	OID05096	Q7TNI7	Olink Target 96 Mouse Exploratory	var						LPS_With probe-Healthy_No probe	0	0.11339	-0.467279	0.694059	0.987548	Non-significant	fullANOVA_posthoc	Brain
Tnfsf12	OID05115	O54907	Olink Target 96 Mouse Exploratory	var						LPS_No surgery-LPS_No probe	0	-0.529173	-3.24591	2.18757	0.987688	Non-significant	fullANOVA_posthoc	Brain
Tnni3	OID05049	P48787	Olink Target 96 Mouse Exploratory	var						Healthy_With probe-Control_No surgery	0	-0.35889	-2.20395	1.48617	0.987763	Non-significant	fullANOVA_posthoc	Brain
Wisp1	OID05100	O54775	Olink Target 96 Mouse Exploratory	var						LPS_With probe-Control_No surgery	0	0.10861	-0.449815	0.667035	0.987769	Non-significant	fullANOVA_posthoc	Brain
Ca13	OID05055	Q9D6N1	Olink Target 96 Mouse Exploratory	var						LPS_No surgery-Healthy_No probe	0	-0.286718	-1.76232	1.18888	0.987822	Non-significant	fullANOVA_posthoc	Brain
Tnfsf12	OID05115	O54907	Olink Target 96 Mouse Exploratory	var						LPS_With probe-Control_No surgery	0	0.486015	-2.0292	3.00123	0.988121	Non-significant	fullANOVA_posthoc	Brain
Vegfd	OID05120	P97946	Olink Target 96 Mouse Exploratory	var						LPS_No surgery-LPS_No probe	0	-0.138259	-0.853881	0.577363	0.988129	Non-significant	fullANOVA_posthoc	Brain
Prdx5	OID05040	P99029	Olink Target 96 Mouse Exploratory	var						Healthy_With probe-Control_No surgery	0	0.387132	-1.61714	2.3914	0.988142	Non-significant	fullANOVA_posthoc	Brain
Acvrl1	OID05090	Q61288	Olink Target 96 Mouse Exploratory	var						Healthy_With probe-Healthy_No probe	0	-0.110903	-0.685325	0.46352	0.988166	Non-significant	fullANOVA_posthoc	Brain
Tgfa	OID05041	P48030	Olink Target 96 Mouse Exploratory	var						LPS_No surgery-Healthy_No probe	0	-0.569255	-3.52815	2.38964	0.988352	Non-significant	fullANOVA_posthoc	Brain
Ccl20	OID05116	O89093	Olink Target 96 Mouse Exploratory	var						Healthy_With probe-Healthy_No probe	0	-0.26197	-1.626	1.10206	0.988441	Non-significant	fullANOVA_posthoc	Brain
Lpl	OID05109	P11152	Olink Target 96 Mouse Exploratory	var						Healthy_With probe-Control_No surgery	0	0.369915	-1.56537	2.3052	0.988686	Non-significant	fullANOVA_posthoc	Brain
Dctn2	OID05111	Q99KJ8	Olink Target 96 Mouse Exploratory	var						Healthy_With probe-Healthy_No probe	0	0.506415	-2.15039	3.16322	0.988827	Non-significant	fullANOVA_posthoc	Brain
Riox2	OID05076	Q8CD15	Olink Target 96 Mouse Exploratory	var						LPS_No probe-Control_No surgery	0	-0.224883	-1.4052	0.955433	0.988849	Non-significant	fullANOVA_posthoc	Brain
Flrt2	OID05070	Q8BLU0	Olink Target 96 Mouse Exploratory	var						Healthy_With probe-Control_No surgery	0	-0.460253	-2.87993	1.95942	0.988932	Non-significant	fullANOVA_posthoc	Brain
Ccl5	OID05042	P30882	Olink Target 96 Mouse Exploratory	var						LPS_No probe-Healthy_No probe	0	0.336813	-1.44006	2.11369	0.989103	Non-significant	fullANOVA_posthoc	Brain
Ahr	OID05065	P30561	Olink Target 96 Mouse Exploratory	var						Healthy_With probe-Healthy_No probe	0	-0.09137	-0.573769	0.391029	0.989141	Non-significant	fullANOVA_posthoc	Brain
Adam23	OID05061	Q9R1V7	Olink Target 96 Mouse Exploratory	var						LPS_No probe-Healthy_No probe	0	0.130972	-0.567961	0.829906	0.989653	Non-significant	fullANOVA_posthoc	Brain
Tnni3	OID05049	P48787	Olink Target 96 Mouse Exploratory	var						LPS_No probe-Healthy_With probe	0	0.372293	-1.6206	2.36518	0.989796	Non-significant	fullANOVA_posthoc	Brain
Fli1	OID05117	P26323	Olink Target 96 Mouse Exploratory	var						LPS_No surgery-LPS_No probe	0	-0.405602	-2.58543	1.77422	0.989978	Non-significant	fullANOVA_posthoc	Brain
Mia	OID05056	Q61865	Olink Target 96 Mouse Exploratory	var						LPS_No probe-Healthy_No probe	0	0.130262	-0.572641	0.833164	0.990159	Non-significant	fullANOVA_posthoc	Brain
Prdx5	OID05040	P99029	Olink Target 96 Mouse Exploratory	var						LPS_No probe-Healthy_With probe	0	-0.399305	-2.56416	1.76555	0.990367	Non-significant	fullANOVA_posthoc	Brain
Cdh6	OID05101	P97326	Olink Target 96 Mouse Exploratory	var						LPS_With probe-Control_No surgery	0	0.320615	-1.4204	2.06163	0.990436	Non-significant	fullANOVA_posthoc	Brain
Plxna4	OID05077	Q80UG2	Olink Target 96 Mouse Exploratory	var						LPS_With probe-LPS_No probe	0	0.420482	-1.86317	2.70414	0.990443	Non-significant	fullANOVA_posthoc	Brain
Plxna4	OID05077	Q80UG2	Olink Target 96 Mouse Exploratory	var						LPS_With probe-Healthy_No probe	0	0.385795	-1.72846	2.50005	0.990825	Non-significant	fullANOVA_posthoc	Brain
Cpe	OID05029	Q00493	Olink Target 96 Mouse Exploratory	var						Healthy_No probe-Control_No surgery	0	0.202115	-0.909126	1.31336	0.99096	Non-significant	fullANOVA_posthoc	Brain
Clstn2	OID05053	Q9ER65	Olink Target 96 Mouse Exploratory	var						LPS_No surgery-Healthy_No probe	0	-0.290212	-1.90204	1.32161	0.991366	Non-significant	fullANOVA_posthoc	Brain
Acvrl1	OID05090	Q61288	Olink Target 96 Mouse Exploratory	var						Healthy_No probe-Control_No surgery	0	0.10333	-0.471093	0.677753	0.991402	Non-significant	fullANOVA_posthoc	Brain
Epcam	OID05078	Q99JW5	Olink Target 96 Mouse Exploratory	var						LPS_No probe-Healthy_No probe	0	0.162854	-0.743107	1.06881	0.991429	Non-significant	fullANOVA_posthoc	Brain
Ccl20	OID05116	O89093	Olink Target 96 Mouse Exploratory	var						LPS_No surgery-Control_No surgery	0	-0.2451	-1.60913	1.11893	0.991445	Non-significant	fullANOVA_posthoc	Brain
Clstn2	OID05053	Q9ER65	Olink Target 96 Mouse Exploratory	var						LPS_No probe-Control_No surgery	0	0.312766	-1.4282	2.05374	0.991453	Non-significant	fullANOVA_posthoc	Brain
Gcg	OID05031	P55095	Olink Target 96 Mouse Exploratory	var						Healthy_With probe-Healthy_No probe	0	0.130255	-0.597373	0.857883	0.99159	Non-significant	fullANOVA_posthoc	Brain
Mia	OID05056	Q61865	Olink Target 96 Mouse Exploratory	var						Healthy_With probe-Healthy_No probe	0	-0.11648	-0.767241	0.534281	0.991595	Non-significant	fullANOVA_posthoc	Brain
Il17f	OID05096	Q7TNI7	Olink Target 96 Mouse Exploratory	var						Healthy_With probe-Control_No surgery	0	-0.103905	-0.684574	0.476764	0.991606	Non-significant	fullANOVA_posthoc	Brain
Itgb6	OID05062	Q9Z0T9	Olink Target 96 Mouse Exploratory	var						Healthy_No probe-Control_No surgery	0	-0.61716	-4.06785	2.83353	0.991625	Non-significant	fullANOVA_posthoc	Brain
Epcam	OID05078	Q99JW5	Olink Target 96 Mouse Exploratory	var						LPS_No surgery-Healthy_With probe	0	0.149695	-0.689062	0.988452	0.991705	Non-significant	fullANOVA_posthoc	Brain
Plin1	OID05068	Q8CGN5	Olink Target 96 Mouse Exploratory	var						Healthy_With probe-Control_No surgery	0	0.115348	-0.531642	0.762337	0.991745	Non-significant	fullANOVA_posthoc	Brain
Vegfd	OID05120	P97946	Olink Target 96 Mouse Exploratory	var						Healthy_With probe-Healthy_No probe	0	-0.118085	-0.780622	0.544452	0.991756	Non-significant	fullANOVA_posthoc	Brain
Map2k6	OID05094	P70236	Olink Target 96 Mouse Exploratory	var						LPS_No surgery-Healthy_No probe	0	-0.0935825	-0.619864	0.432699	0.991843	Non-significant	fullANOVA_posthoc	Brain
Sez6l2	OID05083	Q4V9Z5	Olink Target 96 Mouse Exploratory	var						LPS_With probe-Control_No surgery	0	0.346187	-1.6156	2.30797	0.992122	Non-significant	fullANOVA_posthoc	Brain
Kitlg	OID05058	P20826	Olink Target 96 Mouse Exploratory	var						LPS_No surgery-Healthy_No probe	0	-0.462315	-3.09383	2.1692	0.99228	Non-significant	fullANOVA_posthoc	Brain
Vegfd	OID05120	P97946	Olink Target 96 Mouse Exploratory	var						Healthy_With probe-Control_No surgery	0	-0.116292	-0.778829	0.546244	0.992312	Non-significant	fullANOVA_posthoc	Brain
Ca13	OID05055	Q9D6N1	Olink Target 96 Mouse Exploratory	var						Healthy_No probe-Control_No surgery	0	-0.257295	-1.73289	1.2183	0.992541	Non-significant	fullANOVA_posthoc	Brain
Cxcl1	OID05105	P12850	Olink Target 96 Mouse Exploratory	var						LPS_No surgery-Control_No surgery	0	-0.830682	-5.60553	3.94416	0.992618	Non-significant	fullANOVA_posthoc	Brain
Casp3	OID05098	P70677	Olink Target 96 Mouse Exploratory	var						LPS_No probe-Healthy_No probe	0	-0.593676	-4.01497	2.82762	0.992705	Non-significant	fullANOVA_posthoc	Brain
Ghrl	OID05108	Q9EQX0	Olink Target 96 Mouse Exploratory	var						LPS_With probe-LPS_No probe	0	0.0976517	-0.468484	0.663788	0.992902	Non-significant	fullANOVA_posthoc	Brain
Mia	OID05056	Q61865	Olink Target 96 Mouse Exploratory	var						LPS_No surgery-Healthy_With probe	0	-0.112113	-0.762874	0.538649	0.992941	Non-significant	fullANOVA_posthoc	Brain
S100a4	OID05054	P07091	Olink Target 96 Mouse Exploratory	var						Healthy_With probe-Healthy_No probe	0	0.466548	-2.24214	3.17523	0.992948	Non-significant	fullANOVA_posthoc	Brain
Tpp1	OID05118	O89023	Olink Target 96 Mouse Exploratory	var						LPS_No probe-Control_No surgery	0	0.125338	-0.605044	0.855721	0.993067	Non-significant	fullANOVA_posthoc	Brain
Ccl3	OID05079	P10855	Olink Target 96 Mouse Exploratory	var						Healthy_With probe-Control_No surgery	0	1.15305	-5.57277	7.87887	0.993098	Non-significant	fullANOVA_posthoc	Brain
Igsf3	OID05103	Q6ZQA6	Olink Target 96 Mouse Exploratory	var						Healthy_With probe-Control_No surgery	0	0.405755	-1.96627	2.77778	0.993168	Non-significant	fullANOVA_posthoc	Brain
Clmp	OID05027	Q8R373	Olink Target 96 Mouse Exploratory	var						LPS_With probe-Healthy_With probe	0	0.398495	-1.94702	2.74401	0.993378	Non-significant	fullANOVA_posthoc	Brain
S100a4	OID05054	P07091	Olink Target 96 Mouse Exploratory	var						LPS_With probe-Healthy_With probe	0	0.457805	-2.25088	3.16649	0.993535	Non-significant	fullANOVA_posthoc	Brain
Eno2	OID05067	P17183	Olink Target 96 Mouse Exploratory	var						LPS_No surgery-Control_No surgery	0	-0.0406675	-0.281483	0.200148	0.99356	Non-significant	fullANOVA_posthoc	Brain
Clmp	OID05027	Q8R373	Olink Target 96 Mouse Exploratory	var						LPS_No probe-Healthy_With probe	0	-0.426671	-2.96012	2.10677	0.99364	Non-significant	fullANOVA_posthoc	Brain
Cdh6	OID05101	P97326	Olink Target 96 Mouse Exploratory	var						LPS_No surgery-LPS_No probe	0	-0.316567	-2.19707	1.56394	0.993653	Non-significant	fullANOVA_posthoc	Brain
Mia	OID05056	Q61865	Olink Target 96 Mouse Exploratory	var						LPS_With probe-Healthy_No probe	0	0.109522	-0.541239	0.760284	0.99366	Non-significant	fullANOVA_posthoc	Brain
Cdh6	OID05101	P97326	Olink Target 96 Mouse Exploratory	var						LPS_No surgery-Healthy_No probe	0	-0.292998	-2.03401	1.44801	0.993661	Non-significant	fullANOVA_posthoc	Brain
Acvrl1	OID05090	Q61288	Olink Target 96 Mouse Exploratory	var						LPS_No surgery-LPS_No probe	0	-0.104384	-0.724832	0.516063	0.99367	Non-significant	fullANOVA_posthoc	Brain
Kitlg	OID05058	P20826	Olink Target 96 Mouse Exploratory	var						LPS_No probe-Control_No surgery	0	-0.476467	-3.31883	2.3659	0.993775	Non-significant	fullANOVA_posthoc	Brain
Ghrl	OID05108	Q9EQX0	Olink Target 96 Mouse Exploratory	var						LPS_No probe-Control_No surgery	0	0.0948958	-0.47124	0.661032	0.993777	Non-significant	fullANOVA_posthoc	Brain
Ntf3	OID05114	P20181	Olink Target 96 Mouse Exploratory	var						LPS_No surgery-LPS_No probe	0	-0.423127	-2.95589	2.10963	0.993872	Non-significant	fullANOVA_posthoc	Brain
Clstn2	OID05053	Q9ER65	Olink Target 96 Mouse Exploratory	var						LPS_No probe-Healthy_No probe	0	0.290763	-1.45021	2.03173	0.99388	Non-significant	fullANOVA_posthoc	Brain
Ghrl	OID05108	Q9EQX0	Olink Target 96 Mouse Exploratory	var						Healthy_No probe-Control_No surgery	0	0.0872225	-0.436918	0.611363	0.993981	Non-significant	fullANOVA_posthoc	Brain
Clstn2	OID05053	Q9ER65	Olink Target 96 Mouse Exploratory	var						LPS_No surgery-Control_No surgery	0	-0.26821	-1.88004	1.34362	0.993983	Non-significant	fullANOVA_posthoc	Brain
Tgfb1	OID05037	P04202	Olink Target 96 Mouse Exploratory	var						LPS_No surgery-LPS_No probe	0	-0.129377	-0.909195	0.650442	0.994065	Non-significant	fullANOVA_posthoc	Brain
Axin1	OID05044	O35625	Olink Target 96 Mouse Exploratory	var						LPS_With probe-Control_No surgery	0	0.344203	-1.74177	2.43018	0.994212	Non-significant	fullANOVA_posthoc	Brain
Cntn1	OID05052	P12960	Olink Target 96 Mouse Exploratory	var						LPS_No probe-Healthy_With probe	0	0.162213	-0.821432	1.14586	0.994227	Non-significant	fullANOVA_posthoc	Brain
Gdnf	OID05032	P48540	Olink Target 96 Mouse Exploratory	var						LPS_No surgery-LPS_No probe	0	-0.39223	-2.77305	1.98859	0.994254	Non-significant	fullANOVA_posthoc	Brain
Pdgfb	OID05102	P31240	Olink Target 96 Mouse Exploratory	var						LPS_No surgery-LPS_No probe	0	-0.42793	-3.03127	2.17541	0.994313	Non-significant	fullANOVA_posthoc	Brain
Gdnf	OID05032	P48540	Olink Target 96 Mouse Exploratory	var						LPS_With probe-Healthy_With probe	0	0.362243	-1.84197	2.56645	0.994319	Non-significant	fullANOVA_posthoc	Brain
Itgb1bp2	OID05095	Q9R000	Olink Target 96 Mouse Exploratory	var						LPS_With probe-LPS_No probe	0	-0.12105	-0.858336	0.616236	0.994344	Non-significant	fullANOVA_posthoc	Brain
Tnf	OID05122	P06804	Olink Target 96 Mouse Exploratory	var						LPS_No probe-Control_No surgery	0	0.118721	-0.605424	0.842866	0.994382	Non-significant	fullANOVA_posthoc	Brain
Fas	OID05074	P25446	Olink Target 96 Mouse Exploratory	var						Healthy_No probe-Control_No surgery	0	0.096155	-0.492111	0.684421	0.994459	Non-significant	fullANOVA_posthoc	Brain
Tnf	OID05122	P06804	Olink Target 96 Mouse Exploratory	var						Healthy_With probe-Healthy_No probe	0	-0.109283	-0.77971	0.561145	0.994529	Non-significant	fullANOVA_posthoc	Brain
Cntn1	OID05052	P12960	Olink Target 96 Mouse Exploratory	var						Healthy_With probe-Healthy_No probe	0	-0.14755	-1.05823	0.763128	0.99468	Non-significant	fullANOVA_posthoc	Brain
Ccl5	OID05042	P30882	Olink Target 96 Mouse Exploratory	var						LPS_No surgery-LPS_No probe	0	-0.28769	-2.06457	1.48919	0.994698	Non-significant	fullANOVA_posthoc	Brain
Eda2r	OID05113	Q8BX35	Olink Target 96 Mouse Exploratory	var						LPS_No surgery-LPS_No probe	0	-0.20061	-1.44266	1.04144	0.994757	Non-significant	fullANOVA_posthoc	Brain
Acvrl1	OID05090	Q61288	Olink Target 96 Mouse Exploratory	var						LPS_No probe-Healthy_With probe	0	0.100144	-0.520303	0.720592	0.994773	Non-significant	fullANOVA_posthoc	Brain
Ntf3	OID05114	P20181	Olink Target 96 Mouse Exploratory	var						LPS_No surgery-Healthy_No probe	0	-0.378345	-2.72323	1.96654	0.994782	Non-significant	fullANOVA_posthoc	Brain
Tpp1	OID05118	O89023	Olink Target 96 Mouse Exploratory	var						LPS_With probe-Healthy_No probe	0	0.10869	-0.567513	0.784893	0.994873	Non-significant	fullANOVA_posthoc	Brain
Itgb6	OID05062	Q9Z0T9	Olink Target 96 Mouse Exploratory	var						LPS_No probe-Healthy_No probe	0	0.598792	-3.12838	4.32597	0.994885	Non-significant	fullANOVA_posthoc	Brain
Hgf	OID05082	Q08048	Olink Target 96 Mouse Exploratory	var						Healthy_With probe-Control_No surgery	0	0.333498	-1.74809	2.41509	0.99495	Non-significant	fullANOVA_posthoc	Brain
Itgb1bp2	OID05095	Q9R000	Olink Target 96 Mouse Exploratory	var						LPS_No probe-Healthy_No probe	0	0.11807	-0.619216	0.855356	0.99496	Non-significant	fullANOVA_posthoc	Brain
Ca13	OID05055	Q9D6N1	Olink Target 96 Mouse Exploratory	var						Healthy_With probe-Control_No surgery	0	0.236225	-1.23937	1.71182	0.994968	Non-significant	fullANOVA_posthoc	Brain
Erbb4	OID05075	Q61527	Olink Target 96 Mouse Exploratory	var						LPS_No probe-Healthy_With probe	0	-0.37574	-2.72848	1.977	0.995024	Non-significant	fullANOVA_posthoc	Brain
Tnf	OID05122	P06804	Olink Target 96 Mouse Exploratory	var						LPS_With probe-LPS_No probe	0	0.115562	-0.608583	0.839706	0.995041	Non-significant	fullANOVA_posthoc	Brain
Ccl2	OID05066	P10148	Olink Target 96 Mouse Exploratory	var						LPS_No probe-Healthy_No probe	0	1.08138	-5.71951	7.88227	0.995124	Non-significant	fullANOVA_posthoc	Brain
Axin1	OID05044	O35625	Olink Target 96 Mouse Exploratory	var						LPS_No probe-Healthy_With probe	0	-0.356542	-2.60965	1.89657	0.995232	Non-significant	fullANOVA_posthoc	Brain
Gdnf	OID05032	P48540	Olink Target 96 Mouse Exploratory	var						Healthy_With probe-Control_No surgery	0	0.34793	-1.85628	2.55214	0.995287	Non-significant	fullANOVA_posthoc	Brain
Cyr61	OID05063	P18406	Olink Target 96 Mouse Exploratory	var						LPS_No surgery-LPS_No probe	0	-0.401858	-2.94808	2.14437	0.99529	Non-significant	fullANOVA_posthoc	Brain
Tgfb1	OID05037	P04202	Olink Target 96 Mouse Exploratory	var						LPS_No probe-Healthy_With probe	0	-0.123013	-0.902832	0.656805	0.995301	Non-significant	fullANOVA_posthoc	Brain
Dlk1	OID05064	Q09163	Olink Target 96 Mouse Exploratory	var						LPS_No probe-Healthy_No probe	0	0.365978	-1.97159	2.70355	0.995463	Non-significant	fullANOVA_posthoc	Brain
Tnni3	OID05049	P48787	Olink Target 96 Mouse Exploratory	var						LPS_No surgery-Control_No surgery	0	-0.28764	-2.1327	1.55742	0.995552	Non-significant	fullANOVA_posthoc	Brain
Fas	OID05074	P25446	Olink Target 96 Mouse Exploratory	var						LPS_With probe-LPS_No probe	0	0.0989108	-0.536489	0.734311	0.995582	Non-significant	fullANOVA_posthoc	Brain
Tnf	OID05122	P06804	Olink Target 96 Mouse Exploratory	var						LPS_No surgery-Control_No surgery	0	-0.104343	-0.77477	0.566085	0.995586	Non-significant	fullANOVA_posthoc	Brain
Cntn4	OID05107	Q69Z26	Olink Target 96 Mouse Exploratory	var						LPS_With probe-Healthy_No probe	0	0.250855	-1.36365	1.86536	0.995621	Non-significant	fullANOVA_posthoc	Brain
Tgfb1	OID05037	P04202	Olink Target 96 Mouse Exploratory	var						LPS_No probe-Control_No surgery	0	0.120692	-0.659127	0.90051	0.9957	Non-significant	fullANOVA_posthoc	Brain
Gcg	OID05031	P55095	Olink Target 96 Mouse Exploratory	var						Healthy_With probe-Control_No surgery	0	-0.11258	-0.840208	0.615048	0.995706	Non-significant	fullANOVA_posthoc	Brain
Acvrl1	OID05090	Q61288	Olink Target 96 Mouse Exploratory	var						LPS_With probe-LPS_No probe	0	0.0959908	-0.524457	0.716438	0.995707	Non-significant	fullANOVA_posthoc	Brain
Epcam	OID05078	Q99JW5	Olink Target 96 Mouse Exploratory	var						LPS_No probe-Control_No surgery	0	0.140054	-0.765907	1.04601	0.995723	Non-significant	fullANOVA_posthoc	Brain
Sez6l2	OID05083	Q4V9Z5	Olink Target 96 Mouse Exploratory	var						LPS_No probe-Healthy_No probe	0	-0.326838	-2.4458	1.79213	0.995767	Non-significant	fullANOVA_posthoc	Brain
Ccl20	OID05116	O89093	Olink Target 96 Mouse Exploratory	var						Healthy_No probe-Control_No surgery	0	0.21033	-1.1537	1.57436	0.995773	Non-significant	fullANOVA_posthoc	Brain
Tnfsf12	OID05115	O54907	Olink Target 96 Mouse Exploratory	var						LPS_With probe-Healthy_With probe	0	0.38523	-2.12998	2.90044	0.995904	Non-significant	fullANOVA_posthoc	Brain
Adam23	OID05061	Q9R1V7	Olink Target 96 Mouse Exploratory	var						LPS_No surgery-Control_No surgery	0	-0.0988325	-0.745919	0.548254	0.995957	Non-significant	fullANOVA_posthoc	Brain
Matn2	OID05028	O08746	Olink Target 96 Mouse Exploratory	var						LPS_No surgery-Healthy_No probe	0	-0.374085	-2.82433	2.07616	0.995965	Non-significant	fullANOVA_posthoc	Brain
Dctn2	OID05111	Q99KJ8	Olink Target 96 Mouse Exploratory	var						Healthy_With probe-Control_No surgery	0	0.404712	-2.2521	3.06152	0.996007	Non-significant	fullANOVA_posthoc	Brain
Sez6l2	OID05083	Q4V9Z5	Olink Target 96 Mouse Exploratory	var						LPS_No probe-Healthy_With probe	0	-0.322547	-2.44151	1.79642	0.996021	Non-significant	fullANOVA_posthoc	Brain
Gfra1	OID05059	P97785	Olink Target 96 Mouse Exploratory	var						Healthy_No probe-Control_No surgery	0	0.226895	-1.26492	1.71871	0.996036	Non-significant	fullANOVA_posthoc	Brain
Flrt2	OID05070	Q8BLU0	Olink Target 96 Mouse Exploratory	var						LPS_No probe-Control_No surgery	0	-0.395785	-3.00933	2.21776	0.996115	Non-significant	fullANOVA_posthoc	Brain
Wisp1	OID05100	O54775	Olink Target 96 Mouse Exploratory	var						LPS_No probe-Control_No surgery	0	0.0912425	-0.511926	0.694411	0.996135	Non-significant	fullANOVA_posthoc	Brain
Tnni3	OID05049	P48787	Olink Target 96 Mouse Exploratory	var						LPS_No surgery-LPS_No probe	0	-0.301042	-2.29393	1.69185	0.99616	Non-significant	fullANOVA_posthoc	Brain
Sez6l2	OID05083	Q4V9Z5	Olink Target 96 Mouse Exploratory	var						LPS_With probe-Healthy_With probe	0	0.295187	-1.6666	2.25697	0.99623	Non-significant	fullANOVA_posthoc	Brain
Cpe	OID05029	Q00493	Olink Target 96 Mouse Exploratory	var						LPS_No probe-Control_No surgery	0	0.179863	-1.02041	1.38014	0.996302	Non-significant	fullANOVA_posthoc	Brain
Acvrl1	OID05090	Q61288	Olink Target 96 Mouse Exploratory	var						LPS_No probe-Control_No surgery	0	0.0925717	-0.527876	0.713019	0.996376	Non-significant	fullANOVA_posthoc	Brain
Igsf3	OID05103	Q6ZQA6	Olink Target 96 Mouse Exploratory	var						LPS_No probe-Healthy_No probe	0	-0.381748	-2.94382	2.18033	0.996399	Non-significant	fullANOVA_posthoc	Brain
Clstn2	OID05053	Q9ER65	Olink Target 96 Mouse Exploratory	var						LPS_No probe-Healthy_With probe	0	0.259293	-1.48168	2.00026	0.996407	Non-significant	fullANOVA_posthoc	Brain
Yes1	OID05033	Q04736	Olink Target 96 Mouse Exploratory	var						LPS_With probe-Healthy_No probe	0	0.235815	-1.35298	1.82461	0.996464	Non-significant	fullANOVA_posthoc	Brain
Acvrl1	OID05090	Q61288	Olink Target 96 Mouse Exploratory	var						LPS_With probe-Healthy_No probe	0	0.0852325	-0.48919	0.659655	0.996469	Non-significant	fullANOVA_posthoc	Brain
Sez6l2	OID05083	Q4V9Z5	Olink Target 96 Mouse Exploratory	var						LPS_With probe-Healthy_No probe	0	0.290897	-1.67089	2.25268	0.99648	Non-significant	fullANOVA_posthoc	Brain
Dll1	OID05086	Q61483	Olink Target 96 Mouse Exploratory	var						LPS_No probe-Healthy_With probe	0	0.125624	-0.723005	0.974253	0.996508	Non-significant	fullANOVA_posthoc	Brain
Cyr61	OID05063	P18406	Olink Target 96 Mouse Exploratory	var						LPS_No probe-Healthy_No probe	0	-0.376182	-2.92241	2.17004	0.99654	Non-significant	fullANOVA_posthoc	Brain
Map2k6	OID05094	P70236	Olink Target 96 Mouse Exploratory	var						LPS_No surgery-LPS_No probe	0	-0.0838367	-0.652286	0.484612	0.996568	Non-significant	fullANOVA_posthoc	Brain
Fstl3	OID05110	Q9EQC7	Olink Target 96 Mouse Exploratory	var						LPS_No probe-Healthy_No probe	0	-0.113115	-0.881956	0.655726	0.996607	Non-significant	fullANOVA_posthoc	Brain
Cdh6	OID05101	P97326	Olink Target 96 Mouse Exploratory	var						LPS_No surgery-Healthy_With probe	0	-0.255933	-1.99694	1.48508	0.99662	Non-significant	fullANOVA_posthoc	Brain
Kitlg	OID05058	P20826	Olink Target 96 Mouse Exploratory	var						LPS_No surgery-Healthy_With probe	0	-0.385972	-3.01749	2.24554	0.996656	Non-significant	fullANOVA_posthoc	Brain
Itgb6	OID05062	Q9Z0T9	Olink Target 96 Mouse Exploratory	var						LPS_No surgery-Healthy_No probe	0	-0.505945	-3.95664	2.94475	0.996661	Non-significant	fullANOVA_posthoc	Brain
Apbb1ip	OID05099	Q8R5A3	Olink Target 96 Mouse Exploratory	var						LPS_No surgery-Healthy_No probe	0	-0.301405	-2.36488	1.76207	0.99672	Non-significant	fullANOVA_posthoc	Brain
Erbb4	OID05075	Q61527	Olink Target 96 Mouse Exploratory	var						Healthy_With probe-Healthy_No probe	0	0.316178	-1.86203	2.49439	0.996815	Non-significant	fullANOVA_posthoc	Brain
Prdx5	OID05040	P99029	Olink Target 96 Mouse Exploratory	var						Healthy_No probe-Control_No surgery	0	0.28917	-1.7151	2.29344	0.996905	Non-significant	fullANOVA_posthoc	Brain
Dlk1	OID05064	Q09163	Olink Target 96 Mouse Exploratory	var						LPS_No probe-Control_No surgery	0	-0.335923	-2.67349	2.00165	0.996962	Non-significant	fullANOVA_posthoc	Brain
S100a4	OID05054	P07091	Olink Target 96 Mouse Exploratory	var						LPS_No probe-Healthy_With probe	0	-0.418157	-3.34387	2.50756	0.997039	Non-significant	fullANOVA_posthoc	Brain
Dctn2	OID05111	Q99KJ8	Olink Target 96 Mouse Exploratory	var						LPS_With probe-Healthy_No probe	0	0.379455	-2.27735	3.03626	0.997049	Non-significant	fullANOVA_posthoc	Brain
Axin1	OID05044	O35625	Olink Target 96 Mouse Exploratory	var						LPS_No probe-Healthy_No probe	0	-0.321039	-2.57415	1.93207	0.997081	Non-significant	fullANOVA_posthoc	Brain
Ppp1r2	OID05060	Q9DCL8	Olink Target 96 Mouse Exploratory	var						LPS_No probe-Healthy_No probe	0	-0.146559	-1.17837	0.885252	0.997124	Non-significant	fullANOVA_posthoc	Brain
Ccl20	OID05116	O89093	Olink Target 96 Mouse Exploratory	var						LPS_No surgery-Healthy_With probe	0	-0.19346	-1.55749	1.17057	0.997144	Non-significant	fullANOVA_posthoc	Brain
Cant1	OID05057	Q8VCF1	Olink Target 96 Mouse Exploratory	var						LPS_With probe-LPS_No probe	0	0.109398	-0.666975	0.885772	0.997231	Non-significant	fullANOVA_posthoc	Brain
Clmp	OID05027	Q8R373	Olink Target 96 Mouse Exploratory	var						LPS_With probe-Control_No surgery	0	0.330405	-2.01511	2.67592	0.997235	Non-significant	fullANOVA_posthoc	Brain
Pla2g4a	OID05038	P47713	Olink Target 96 Mouse Exploratory	var						Healthy_With probe-Healthy_No probe	0	0.219982	-1.346	1.78597	0.997271	Non-significant	fullANOVA_posthoc	Brain
Adam23	OID05061	Q9R1V7	Olink Target 96 Mouse Exploratory	var						LPS_No surgery-Healthy_With probe	0	-0.0908425	-0.737929	0.556244	0.997279	Non-significant	fullANOVA_posthoc	Brain
Tgfa	OID05041	P48030	Olink Target 96 Mouse Exploratory	var						LPS_No probe-Healthy_No probe	0	0.447298	-2.74867	3.64327	0.997318	Non-significant	fullANOVA_posthoc	Brain
Notch3	OID05050	Q61982	Olink Target 96 Mouse Exploratory	var						LPS_No probe-Healthy_With probe	0	0.114647	-0.704768	0.934061	0.997322	Non-significant	fullANOVA_posthoc	Brain
Prdx5	OID05040	P99029	Olink Target 96 Mouse Exploratory	var						LPS_No probe-Healthy_No probe	0	-0.301343	-2.4662	1.86352	0.997386	Non-significant	fullANOVA_posthoc	Brain
Dlk1	OID05064	Q09163	Olink Target 96 Mouse Exploratory	var						LPS_No probe-Healthy_With probe	0	-0.324835	-2.66241	2.01274	0.997407	Non-significant	fullANOVA_posthoc	Brain
Il17f	OID05096	Q7TNI7	Olink Target 96 Mouse Exploratory	var						Healthy_No probe-Control_No surgery	0	0.08035	-0.500319	0.661019	0.997458	Non-significant	fullANOVA_posthoc	Brain
Cxcl1	OID05105	P12850	Olink Target 96 Mouse Exploratory	var						LPS_No probe-Healthy_With probe	0	0.713316	-4.4441	5.87074	0.997464	Non-significant	fullANOVA_posthoc	Brain
Notch3	OID05050	Q61982	Olink Target 96 Mouse Exploratory	var						LPS_With probe-Control_No surgery	0	0.104795	-0.653836	0.863426	0.997479	Non-significant	fullANOVA_posthoc	Brain
Riox2	OID05076	Q8CD15	Olink Target 96 Mouse Exploratory	var						Healthy_With probe-Control_No surgery	0	0.150883	-0.941877	1.24364	0.997484	Non-significant	fullANOVA_posthoc	Brain
Wisp1	OID05100	O54775	Olink Target 96 Mouse Exploratory	var						LPS_No surgery-Control_No surgery	0	-0.07694	-0.635365	0.481485	0.997509	Non-significant	fullANOVA_posthoc	Brain
Lgmn	OID05091	O89017	Olink Target 96 Mouse Exploratory	var						Healthy_With probe-Healthy_No probe	0	0.21806	-1.3655	1.80162	0.997516	Non-significant	fullANOVA_posthoc	Brain
Ahr	OID05065	P30561	Olink Target 96 Mouse Exploratory	var						Healthy_No probe-Control_No surgery	0	0.0664275	-0.415972	0.548827	0.997516	Non-significant	fullANOVA_posthoc	Brain
Casp3	OID05098	P70677	Olink Target 96 Mouse Exploratory	var						Healthy_With probe-Healthy_No probe	0	0.43479	-2.73272	3.6023	0.997553	Non-significant	fullANOVA_posthoc	Brain
Apbb1ip	OID05099	Q8R5A3	Olink Target 96 Mouse Exploratory	var						LPS_No surgery-Control_No surgery	0	-0.28321	-2.34668	1.78026	0.997554	Non-significant	fullANOVA_posthoc	Brain
Il6	OID05039	P08505	Olink Target 96 Mouse Exploratory	var						Healthy_No probe-Control_No surgery	0	0.10754	-0.676721	0.891801	0.997565	Non-significant	fullANOVA_posthoc	Brain
Csf2	OID05092	P01587	Olink Target 96 Mouse Exploratory	var						Healthy_No probe-Control_No surgery	0	-0.087125	-0.723069	0.548819	0.997575	Non-significant	fullANOVA_posthoc	Brain
Casp3	OID05098	P70677	Olink Target 96 Mouse Exploratory	var						LPS_With probe-Healthy_No probe	0	0.432632	-2.73487	3.60014	0.99761	Non-significant	fullANOVA_posthoc	Brain
Tpp1	OID05118	O89023	Olink Target 96 Mouse Exploratory	var						Healthy_No probe-Control_No surgery	0	0.092335	-0.583868	0.768538	0.997613	Non-significant	fullANOVA_posthoc	Brain
Foxo1	OID05035	Q9R1E0	Olink Target 96 Mouse Exploratory	var						LPS_With probe-Healthy_No probe	0	0.32667	-2.06793	2.72127	0.997624	Non-significant	fullANOVA_posthoc	Brain
Tnfrsf12a	OID05089	Q9CR75	Olink Target 96 Mouse Exploratory	var						Healthy_With probe-Healthy_No probe	0	0.0630425	-0.399354	0.525439	0.99763	Non-significant	fullANOVA_posthoc	Brain
Clmp	OID05027	Q8R373	Olink Target 96 Mouse Exploratory	var						LPS_No probe-Healthy_No probe	0	-0.344308	-2.87775	2.18914	0.997666	Non-significant	fullANOVA_posthoc	Brain
Adam23	OID05061	Q9R1V7	Olink Target 96 Mouse Exploratory	var						Healthy_With probe-Healthy_No probe	0	-0.0878925	-0.734979	0.559194	0.997672	Non-significant	fullANOVA_posthoc	Brain
Fli1	OID05117	P26323	Olink Target 96 Mouse Exploratory	var						LPS_No surgery-Healthy_With probe	0	-0.272892	-2.29102	1.74523	0.997721	Non-significant	fullANOVA_posthoc	Brain
Ccl5	OID05042	P30882	Olink Target 96 Mouse Exploratory	var						LPS_No probe-Control_No surgery	0	-0.238717	-2.01559	1.53816	0.99779	Non-significant	fullANOVA_posthoc	Brain
Il1a	OID05084	P01582	Olink Target 96 Mouse Exploratory	var						LPS_No probe-Control_No surgery	0	0.118142	-0.763342	0.999625	0.997815	Non-significant	fullANOVA_posthoc	Brain
Plxna4	OID05077	Q80UG2	Olink Target 96 Mouse Exploratory	var						LPS_With probe-Healthy_With probe	0	0.281378	-1.83288	2.39563	0.997887	Non-significant	fullANOVA_posthoc	Brain
Yes1	OID05033	Q04736	Olink Target 96 Mouse Exploratory	var						LPS_With probe-LPS_No probe	0	0.228183	-1.48791	1.94427	0.997896	Non-significant	fullANOVA_posthoc	Brain
Fst	OID05046	P47931	Olink Target 96 Mouse Exploratory	var						Healthy_No probe-Control_No surgery	0	-0.281542	-2.39991	1.83682	0.9979	Non-significant	fullANOVA_posthoc	Brain
Riox2	OID05076	Q8CD15	Olink Target 96 Mouse Exploratory	var						LPS_With probe-Healthy_With probe	0	0.144728	-0.948032	1.23749	0.997935	Non-significant	fullANOVA_posthoc	Brain
Il10	OID05088	P18893	Olink Target 96 Mouse Exploratory	var						LPS_No surgery-Healthy_With probe	0	0.073975	-0.486095	0.634045	0.997961	Non-significant	fullANOVA_posthoc	Brain
Csf2	OID05092	P01587	Olink Target 96 Mouse Exploratory	var						LPS_With probe-LPS_No probe	0	-0.0905433	-0.777442	0.596355	0.997981	Non-significant	fullANOVA_posthoc	Brain
Apbb1ip	OID05099	Q8R5A3	Olink Target 96 Mouse Exploratory	var						LPS_No surgery-Healthy_With probe	0	-0.271392	-2.33487	1.79208	0.998002	Non-significant	fullANOVA_posthoc	Brain
Wfikkn2	OID05069	Q7TQN3	Olink Target 96 Mouse Exploratory	var						LPS_No surgery-LPS_No probe	0	-0.251385	-2.16306	1.66029	0.998004	Non-significant	fullANOVA_posthoc	Brain
Fli1	OID05117	P26323	Olink Target 96 Mouse Exploratory	var						LPS_No surgery-Healthy_No probe	0	-0.26453	-2.28266	1.7536	0.998034	Non-significant	fullANOVA_posthoc	Brain
Flrt2	OID05070	Q8BLU0	Olink Target 96 Mouse Exploratory	var						LPS_With probe-Control_No surgery	0	0.316645	-2.10303	2.73632	0.998049	Non-significant	fullANOVA_posthoc	Brain
Il1b	OID05097	P10749	Olink Target 96 Mouse Exploratory	var						LPS_No probe-Control_No surgery	0	0.109043	-0.729086	0.947173	0.998102	Non-significant	fullANOVA_posthoc	Brain
Notch3	OID05050	Q61982	Olink Target 96 Mouse Exploratory	var						LPS_No probe-Control_No surgery	0	-0.106426	-0.925841	0.712989	0.998118	Non-significant	fullANOVA_posthoc	Brain
Ddah1	OID05087	Q9CWS0	Olink Target 96 Mouse Exploratory	var						Healthy_With probe-Healthy_No probe	0	0.155155	-1.0402	1.35051	0.998123	Non-significant	fullANOVA_posthoc	Brain
Pdgfb	OID05102	P31240	Olink Target 96 Mouse Exploratory	var						LPS_With probe-Healthy_With probe	0	0.310347	-2.09988	2.72057	0.998194	Non-significant	fullANOVA_posthoc	Brain
Map2k6	OID05094	P70236	Olink Target 96 Mouse Exploratory	var						Healthy_With probe-Healthy_No probe	0	-0.06761	-0.593892	0.458672	0.998213	Non-significant	fullANOVA_posthoc	Brain
Sez6l2	OID05083	Q4V9Z5	Olink Target 96 Mouse Exploratory	var						LPS_No probe-Control_No surgery	0	-0.271547	-2.39051	1.84742	0.998234	Non-significant	fullANOVA_posthoc	Brain
Foxo1	OID05035	Q9R1E0	Olink Target 96 Mouse Exploratory	var						LPS_No probe-Healthy_With probe	0	-0.330268	-2.91673	2.2562	0.998264	Non-significant	fullANOVA_posthoc	Brain
Ppp1r2	OID05060	Q9DCL8	Olink Target 96 Mouse Exploratory	var						LPS_No surgery-Healthy_With probe	0	-0.12184	-1.07711	0.833432	0.998274	Non-significant	fullANOVA_posthoc	Brain
Hgf	OID05082	Q08048	Olink Target 96 Mouse Exploratory	var						LPS_No probe-Healthy_No probe	0	-0.285903	-2.53427	1.96247	0.998298	Non-significant	fullANOVA_posthoc	Brain
Ccl20	OID05116	O89093	Olink Target 96 Mouse Exploratory	var						LPS_No probe-Healthy_No probe	0	0.186859	-1.28646	1.66018	0.998319	Non-significant	fullANOVA_posthoc	Brain
Cdh6	OID05101	P97326	Olink Target 96 Mouse Exploratory	var						Healthy_With probe-Control_No surgery	0	-0.22031	-1.96132	1.5207	0.998337	Non-significant	fullANOVA_posthoc	Brain
Ddah1	OID05087	Q9CWS0	Olink Target 96 Mouse Exploratory	var						LPS_No probe-Control_No surgery	0	0.163353	-1.12777	1.45448	0.998339	Non-significant	fullANOVA_posthoc	Brain
Ca13	OID05055	Q9D6N1	Olink Target 96 Mouse Exploratory	var						LPS_No probe-Control_No surgery	0	0.200444	-1.39338	1.79427	0.998386	Non-significant	fullANOVA_posthoc	Brain
Csf2	OID05092	P01587	Olink Target 96 Mouse Exploratory	var						LPS_No surgery-Healthy_No probe	0	-0.07981	-0.715754	0.556134	0.998402	Non-significant	fullANOVA_posthoc	Brain
Eno2	OID05067	P17183	Olink Target 96 Mouse Exploratory	var						LPS_No probe-Control_No surgery	0	0.032595	-0.227516	0.292706	0.998413	Non-significant	fullANOVA_posthoc	Brain
Cxcl1	OID05105	P12850	Olink Target 96 Mouse Exploratory	var						Healthy_With probe-Healthy_No probe	0	0.597727	-4.17712	5.37257	0.998421	Non-significant	fullANOVA_posthoc	Brain
Pla2g4a	OID05038	P47713	Olink Target 96 Mouse Exploratory	var						Healthy_No probe-Control_No surgery	0	-0.195463	-1.76145	1.37052	0.998443	Non-significant	fullANOVA_posthoc	Brain
Lpl	OID05109	P11152	Olink Target 96 Mouse Exploratory	var						Healthy_With probe-Healthy_No probe	0	0.241397	-1.69389	2.17668	0.998448	Non-significant	fullANOVA_posthoc	Brain
Eda2r	OID05113	Q8BX35	Olink Target 96 Mouse Exploratory	var						LPS_No surgery-Control_No surgery	0	-0.14324	-1.29316	1.00668	0.998458	Non-significant	fullANOVA_posthoc	Brain
Erbb4	OID05075	Q61527	Olink Target 96 Mouse Exploratory	var						Healthy_With probe-Control_No surgery	0	0.27097	-1.90724	2.44918	0.998468	Non-significant	fullANOVA_posthoc	Brain
Snap29	OID05051	Q9ERB0	Olink Target 96 Mouse Exploratory	var						Healthy_With probe-Control_No surgery	0	-0.160642	-1.45871	1.13742	0.998505	Non-significant	fullANOVA_posthoc	Brain
Adam23	OID05061	Q9R1V7	Olink Target 96 Mouse Exploratory	var						Healthy_No probe-Control_No surgery	0	0.0799025	-0.567184	0.726989	0.998521	Non-significant	fullANOVA_posthoc	Brain
Il6	OID05039	P08505	Olink Target 96 Mouse Exploratory	var						LPS_No probe-Healthy_With probe	0	0.104377	-0.742721	0.951476	0.998536	Non-significant	fullANOVA_posthoc	Brain
Lpl	OID05109	P11152	Olink Target 96 Mouse Exploratory	var						LPS_No surgery-Healthy_No probe	0	-0.238088	-2.17337	1.6972	0.998547	Non-significant	fullANOVA_posthoc	Brain
Parp1	OID05121	P11103	Olink Target 96 Mouse Exploratory	var						Healthy_With probe-Healthy_No probe	0	0.302302	-2.16058	2.76519	0.998563	Non-significant	fullANOVA_posthoc	Brain
Foxo1	OID05035	Q9R1E0	Olink Target 96 Mouse Exploratory	var						LPS_No surgery-Healthy_With probe	0	-0.29309	-2.68769	2.10151	0.998582	Non-significant	fullANOVA_posthoc	Brain
Itgb1bp2	OID05095	Q9R000	Olink Target 96 Mouse Exploratory	var						LPS_No probe-Healthy_With probe	0	0.0900025	-0.647283	0.827288	0.9986	Non-significant	fullANOVA_posthoc	Brain
Gdnf	OID05032	P48540	Olink Target 96 Mouse Exploratory	var						LPS_No probe-Healthy_No probe	0	0.290577	-2.09024	2.6714	0.998601	Non-significant	fullANOVA_posthoc	Brain
Ghrl	OID05108	Q9EQX0	Olink Target 96 Mouse Exploratory	var						LPS_No surgery-Healthy_With probe	0	-0.0639675	-0.588108	0.460173	0.998602	Non-significant	fullANOVA_posthoc	Brain
Cant1	OID05057	Q8VCF1	Olink Target 96 Mouse Exploratory	var						LPS_No surgery-Control_No surgery	0	-0.0876825	-0.806465	0.6311	0.998605	Non-significant	fullANOVA_posthoc	Brain
Ppp1r2	OID05060	Q9DCL8	Olink Target 96 Mouse Exploratory	var						LPS_With probe-Healthy_With probe	0	-0.116275	-1.07155	0.838997	0.998619	Non-significant	fullANOVA_posthoc	Brain
Eno2	OID05067	P17183	Olink Target 96 Mouse Exploratory	var						Healthy_With probe-Healthy_No probe	0	-0.0292725	-0.270088	0.211543	0.998628	Non-significant	fullANOVA_posthoc	Brain
Kitlg	OID05058	P20826	Olink Target 96 Mouse Exploratory	var						LPS_With probe-Control_No surgery	0	0.319617	-2.3119	2.95113	0.998633	Non-significant	fullANOVA_posthoc	Brain
Gfra1	OID05059	P97785	Olink Target 96 Mouse Exploratory	var						LPS_No probe-Healthy_With probe	0	-0.19564	-1.80699	1.41571	0.998636	Non-significant	fullANOVA_posthoc	Brain
Il23r	OID05085	Q8K4B4	Olink Target 96 Mouse Exploratory	var						Healthy_No probe-Control_No surgery	0	0.075225	-0.545604	0.696054	0.998649	Non-significant	fullANOVA_posthoc	Brain
S100a4	OID05054	P07091	Olink Target 96 Mouse Exploratory	var						LPS_No surgery-Control_No surgery	0	-0.328002	-3.03669	2.38068	0.998653	Non-significant	fullANOVA_posthoc	Brain
Il17a	OID05034	Q62386	Olink Target 96 Mouse Exploratory	var						Healthy_With probe-Control_No surgery	0	-0.0905	-0.839583	0.658583	0.998668	Non-significant	fullANOVA_posthoc	Brain
Il17f	OID05096	Q7TNI7	Olink Target 96 Mouse Exploratory	var						LPS_No surgery-Control_No surgery	0	-0.07007	-0.650739	0.510599	0.998675	Non-significant	fullANOVA_posthoc	Brain
Csf2	OID05092	P01587	Olink Target 96 Mouse Exploratory	var						Healthy_With probe-Healthy_No probe	0	0.0765025	-0.559442	0.712447	0.998695	Non-significant	fullANOVA_posthoc	Brain
Lpl	OID05109	P11152	Olink Target 96 Mouse Exploratory	var						LPS_No probe-Healthy_With probe	0	0.250873	-1.83947	2.34122	0.998709	Non-significant	fullANOVA_posthoc	Brain
Eda2r	OID05113	Q8BX35	Olink Target 96 Mouse Exploratory	var						LPS_No surgery-Healthy_No probe	0	-0.137338	-1.28725	1.01258	0.998739	Non-significant	fullANOVA_posthoc	Brain
Eda2r	OID05113	Q8BX35	Olink Target 96 Mouse Exploratory	var						LPS_No surgery-Healthy_With probe	0	-0.13695	-1.28687	1.01297	0.998756	Non-significant	fullANOVA_posthoc	Brain
Plin1	OID05068	Q8CGN5	Olink Target 96 Mouse Exploratory	var						Healthy_With probe-Healthy_No probe	0	-0.0767975	-0.723787	0.570192	0.998776	Non-significant	fullANOVA_posthoc	Brain
Gcg	OID05031	P55095	Olink Target 96 Mouse Exploratory	var						LPS_No surgery-Control_No surgery	0	-0.0859525	-0.813581	0.641676	0.998804	Non-significant	fullANOVA_posthoc	Brain
Tnfrsf12a	OID05089	Q9CR75	Olink Target 96 Mouse Exploratory	var						LPS_No surgery-Control_No surgery	0	-0.05451	-0.516907	0.407887	0.998816	Non-significant	fullANOVA_posthoc	Brain
Tnf	OID05122	P06804	Olink Target 96 Mouse Exploratory	var						LPS_No surgery-Healthy_With probe	0	0.0790075	-0.59142	0.749435	0.998817	Non-significant	fullANOVA_posthoc	Brain
Ghrl	OID05108	Q9EQX0	Olink Target 96 Mouse Exploratory	var						LPS_No probe-Healthy_With probe	0	0.0666083	-0.499528	0.632744	0.998827	Non-significant	fullANOVA_posthoc	Brain
Wfikkn2	OID05069	Q7TQN3	Olink Target 96 Mouse Exploratory	var						LPS_No probe-Healthy_With probe	0	0.221745	-1.68993	2.13342	0.998904	Non-significant	fullANOVA_posthoc	Brain
Riox2	OID05076	Q8CD15	Olink Target 96 Mouse Exploratory	var						Healthy_No probe-Control_No surgery	0	-0.12673	-1.21949	0.96603	0.998905	Non-significant	fullANOVA_posthoc	Brain
Tnfsf12	OID05115	O54907	Olink Target 96 Mouse Exploratory	var						LPS_No probe-Healthy_With probe	0	-0.313544	-3.03028	2.4032	0.99893	Non-significant	fullANOVA_posthoc	Brain
Dctn2	OID05111	Q99KJ8	Olink Target 96 Mouse Exploratory	var						LPS_No probe-Control_No surgery	0	-0.328997	-3.19868	2.54068	0.998964	Non-significant	fullANOVA_posthoc	Brain
Qdpr	OID05071	Q8BVI4	Olink Target 96 Mouse Exploratory	var						LPS_No probe-Healthy_With probe	0	-0.0950958	-0.924624	0.734432	0.998964	Non-significant	fullANOVA_posthoc	Brain
Flrt2	OID05070	Q8BLU0	Olink Target 96 Mouse Exploratory	var						Healthy_No probe-Control_No surgery	0	-0.275825	-2.6955	2.14385	0.998992	Non-significant	fullANOVA_posthoc	Brain
Tnni3	OID05049	P48787	Olink Target 96 Mouse Exploratory	var						Healthy_No probe-Control_No surgery	0	-0.20984	-2.0549	1.63522	0.999003	Non-significant	fullANOVA_posthoc	Brain
Ddah1	OID05087	Q9CWS0	Olink Target 96 Mouse Exploratory	var						LPS_No probe-Healthy_No probe	0	-0.146775	-1.4379	1.14435	0.999005	Non-significant	fullANOVA_posthoc	Brain
Tpp1	OID05118	O89023	Olink Target 96 Mouse Exploratory	var						LPS_No probe-Healthy_With probe	0	0.0824083	-0.647974	0.812791	0.999041	Non-significant	fullANOVA_posthoc	Brain
Notch3	OID05050	Q61982	Olink Target 96 Mouse Exploratory	var						LPS_No probe-Healthy_No probe	0	0.0923767	-0.727038	0.911791	0.999045	Non-significant	fullANOVA_posthoc	Brain
Ghrl	OID05108	Q9EQX0	Olink Target 96 Mouse Exploratory	var						Healthy_With probe-Healthy_No probe	0	-0.058935	-0.583075	0.465205	0.999056	Non-significant	fullANOVA_posthoc	Brain
Tnni3	OID05049	P48787	Olink Target 96 Mouse Exploratory	var						LPS_No probe-Healthy_No probe	0	0.223243	-1.76965	2.21613	0.999073	Non-significant	fullANOVA_posthoc	Brain
Foxo1	OID05035	Q9R1E0	Olink Target 96 Mouse Exploratory	var						LPS_With probe-Healthy_With probe	0	0.26814	-2.12646	2.66274	0.999075	Non-significant	fullANOVA_posthoc	Brain
Wisp1	OID05100	O54775	Olink Target 96 Mouse Exploratory	var						Healthy_With probe-Control_No surgery	0	0.062485	-0.49594	0.62091	0.999078	Non-significant	fullANOVA_posthoc	Brain
Itgb6	OID05062	Q9Z0T9	Olink Target 96 Mouse Exploratory	var						LPS_With probe-Control_No surgery	0	0.382852	-3.06784	3.83355	0.999115	Non-significant	fullANOVA_posthoc	Brain
Ccl2	OID05066	P10148	Olink Target 96 Mouse Exploratory	var						Healthy_No probe-Control_No surgery	0	0.696597	-5.5998	6.993	0.999127	Non-significant	fullANOVA_posthoc	Brain
Tnf	OID05122	P06804	Olink Target 96 Mouse Exploratory	var						Healthy_No probe-Control_No surgery	0	-0.0740675	-0.744495	0.59636	0.999133	Non-significant	fullANOVA_posthoc	Brain
Eno2	OID05067	P17183	Olink Target 96 Mouse Exploratory	var						LPS_With probe-Healthy_No probe	0	-0.026415	-0.267231	0.214401	0.999163	Non-significant	fullANOVA_posthoc	Brain
Map2k6	OID05094	P70236	Olink Target 96 Mouse Exploratory	var						LPS_With probe-Healthy_With probe	0	-0.057515	-0.583797	0.468767	0.999178	Non-significant	fullANOVA_posthoc	Brain
Prdx5	OID05040	P99029	Olink Target 96 Mouse Exploratory	var						LPS_With probe-Healthy_With probe	0	-0.218892	-2.22316	1.78538	0.99918	Non-significant	fullANOVA_posthoc	Brain
Cntn4	OID05107	Q69Z26	Olink Target 96 Mouse Exploratory	var						Healthy_With probe-Healthy_No probe	0	-0.176225	-1.79073	1.43828	0.999182	Non-significant	fullANOVA_posthoc	Brain
Eno2	OID05067	P17183	Olink Target 96 Mouse Exploratory	var						LPS_With probe-LPS_No probe	0	0.0282575	-0.231853	0.288368	0.999201	Non-significant	fullANOVA_posthoc	Brain
Dll1	OID05086	Q61483	Olink Target 96 Mouse Exploratory	var						LPS_No probe-Control_No surgery	0	0.0921217	-0.756507	0.94075	0.999204	Non-significant	fullANOVA_posthoc	Brain
Parp1	OID05121	P11103	Olink Target 96 Mouse Exploratory	var						LPS_No probe-Healthy_No probe	0	-0.287563	-2.94778	2.37266	0.99922	Non-significant	fullANOVA_posthoc	Brain
Itgb6	OID05062	Q9Z0T9	Olink Target 96 Mouse Exploratory	var						LPS_With probe-LPS_No probe	0	0.40122	-3.32596	4.1284	0.999235	Non-significant	fullANOVA_posthoc	Brain
Tnfsf12	OID05115	O54907	Olink Target 96 Mouse Exploratory	var						Healthy_With probe-Healthy_No probe	0	0.270547	-2.24466	2.78576	0.999238	Non-significant	fullANOVA_posthoc	Brain
Il1a	OID05084	P01582	Olink Target 96 Mouse Exploratory	var						Healthy_With probe-Healthy_No probe	0	-0.086935	-0.90303	0.72916	0.999273	Non-significant	fullANOVA_posthoc	Brain
Itgb6	OID05062	Q9Z0T9	Olink Target 96 Mouse Exploratory	var						LPS_No surgery-Healthy_With probe	0	-0.36672	-3.81741	3.08397	0.999281	Non-significant	fullANOVA_posthoc	Brain
Crim1	OID05080	Q9JLL0	Olink Target 96 Mouse Exploratory	var						LPS_No probe-Healthy_No probe	0	-0.206517	-2.15409	1.74106	0.999289	Non-significant	fullANOVA_posthoc	Brain
Wisp1	OID05100	O54775	Olink Target 96 Mouse Exploratory	var						Healthy_No probe-Control_No surgery	0	-0.0589825	-0.617408	0.499443	0.999302	Non-significant	fullANOVA_posthoc	Brain
Cdh6	OID05101	P97326	Olink Target 96 Mouse Exploratory	var						Healthy_No probe-Control_No surgery	0	-0.183245	-1.92426	1.55777	0.999314	Non-significant	fullANOVA_posthoc	Brain
Epo	OID05043	P07321	Olink Target 96 Mouse Exploratory	var						Healthy_With probe-Control_No surgery	0	0.0674475	-0.574236	0.709131	0.999319	Non-significant	fullANOVA_posthoc	Brain
Foxo1	OID05035	Q9R1E0	Olink Target 96 Mouse Exploratory	var						LPS_No probe-Healthy_No probe	0	-0.271738	-2.8582	2.31473	0.99932	Non-significant	fullANOVA_posthoc	Brain
Dctn2	OID05111	Q99KJ8	Olink Target 96 Mouse Exploratory	var						LPS_With probe-Control_No surgery	0	0.277753	-2.37906	2.93456	0.999336	Non-significant	fullANOVA_posthoc	Brain
Vegfd	OID05120	P97946	Olink Target 96 Mouse Exploratory	var						LPS_No probe-Healthy_With probe	0	0.0744217	-0.6412	0.790043	0.999353	Non-significant	fullANOVA_posthoc	Brain
Fstl3	OID05110	Q9EQC7	Olink Target 96 Mouse Exploratory	var						Healthy_No probe-Control_No surgery	0	0.0739075	-0.637901	0.785716	0.999358	Non-significant	fullANOVA_posthoc	Brain
Tpp1	OID05118	O89023	Olink Target 96 Mouse Exploratory	var						LPS_With probe-LPS_No probe	0	0.0756867	-0.654696	0.806069	0.999364	Non-significant	fullANOVA_posthoc	Brain
Crim1	OID05080	Q9JLL0	Olink Target 96 Mouse Exploratory	var						LPS_No probe-Control_No surgery	0	-0.201357	-2.14893	1.74622	0.999371	Non-significant	fullANOVA_posthoc	Brain
Dll1	OID05086	Q61483	Olink Target 96 Mouse Exploratory	var						Healthy_No probe-Control_No surgery	0	-0.081105	-0.866783	0.704573	0.999376	Non-significant	fullANOVA_posthoc	Brain
Il17f	OID05096	Q7TNI7	Olink Target 96 Mouse Exploratory	var						LPS_No probe-Healthy_No probe	0	0.0643033	-0.562891	0.691498	0.999396	Non-significant	fullANOVA_posthoc	Brain
Ppp1r2	OID05060	Q9DCL8	Olink Target 96 Mouse Exploratory	var						Healthy_With probe-Healthy_No probe	0	-0.0974775	-1.05275	0.857794	0.99941	Non-significant	fullANOVA_posthoc	Brain
Fli1	OID05117	P26323	Olink Target 96 Mouse Exploratory	var						Healthy_No probe-Control_No surgery	0	-0.205755	-2.22388	1.81237	0.999412	Non-significant	fullANOVA_posthoc	Brain
Wfikkn2	OID05069	Q7TQN3	Olink Target 96 Mouse Exploratory	var						LPS_No surgery-Control_No surgery	0	-0.180413	-1.95028	1.58946	0.999413	Non-significant	fullANOVA_posthoc	Brain
Map2k6	OID05094	P70236	Olink Target 96 Mouse Exploratory	var						LPS_No probe-Healthy_With probe	0	0.0578642	-0.510585	0.626313	0.999417	Non-significant	fullANOVA_posthoc	Brain
Fst	OID05046	P47931	Olink Target 96 Mouse Exploratory	var						LPS_No probe-Control_No surgery	0	-0.232366	-2.52046	2.05573	0.999423	Non-significant	fullANOVA_posthoc	Brain
Tgfb1	OID05037	P04202	Olink Target 96 Mouse Exploratory	var						LPS_With probe-LPS_No probe	0	0.0779058	-0.701913	0.857724	0.999467	Non-significant	fullANOVA_posthoc	Brain
Tnfrsf12a	OID05089	Q9CR75	Olink Target 96 Mouse Exploratory	var						LPS_No surgery-Healthy_With probe	0	0.0460525	-0.416344	0.508449	0.999475	Non-significant	fullANOVA_posthoc	Brain
Apbb1ip	OID05099	Q8R5A3	Olink Target 96 Mouse Exploratory	var						LPS_No surgery-LPS_No probe	0	-0.221198	-2.45	2.00761	0.999484	Non-significant	fullANOVA_posthoc	Brain
Pla2g4a	OID05038	P47713	Olink Target 96 Mouse Exploratory	var						LPS_No probe-Healthy_No probe	0	0.167681	-1.52378	1.85914	0.999487	Non-significant	fullANOVA_posthoc	Brain
Vegfd	OID05120	P97946	Olink Target 96 Mouse Exploratory	var						LPS_With probe-LPS_No probe	0	0.0703308	-0.645291	0.785953	0.999508	Non-significant	fullANOVA_posthoc	Brain
Ddah1	OID05087	Q9CWS0	Olink Target 96 Mouse Exploratory	var						LPS_With probe-Healthy_No probe	0	0.117455	-1.0779	1.31281	0.999509	Non-significant	fullANOVA_posthoc	Brain
Foxo1	OID05035	Q9R1E0	Olink Target 96 Mouse Exploratory	var						LPS_No surgery-Healthy_No probe	0	-0.23456	-2.62916	2.16004	0.999516	Non-significant	fullANOVA_posthoc	Brain
Fli1	OID05117	P26323	Olink Target 96 Mouse Exploratory	var						Healthy_With probe-Control_No surgery	0	-0.197392	-2.21552	1.82073	0.99952	Non-significant	fullANOVA_posthoc	Brain
Il23r	OID05085	Q8K4B4	Olink Target 96 Mouse Exploratory	var						LPS_No probe-Healthy_With probe	0	0.0655317	-0.60504	0.736103	0.999522	Non-significant	fullANOVA_posthoc	Brain
Eno2	OID05067	P17183	Olink Target 96 Mouse Exploratory	var						LPS_No probe-Healthy_With probe	0	-0.0254	-0.285511	0.234711	0.999523	Non-significant	fullANOVA_posthoc	Brain
Cyr61	OID05063	P18406	Olink Target 96 Mouse Exploratory	var						LPS_No surgery-Control_No surgery	0	-0.229398	-2.58674	2.12795	0.999531	Non-significant	fullANOVA_posthoc	Brain
Itgb1bp2	OID05095	Q9R000	Olink Target 96 Mouse Exploratory	var						LPS_No surgery-Control_No surgery	0	-0.0662825	-0.748877	0.616312	0.999536	Non-significant	fullANOVA_posthoc	Brain
Wfikkn2	OID05069	Q7TQN3	Olink Target 96 Mouse Exploratory	var						LPS_No probe-Healthy_No probe	0	0.185392	-1.72629	2.09707	0.999539	Non-significant	fullANOVA_posthoc	Brain
Lgmn	OID05091	O89017	Olink Target 96 Mouse Exploratory	var						Healthy_No probe-Control_No surgery	0	-0.153482	-1.73704	1.43007	0.99954	Non-significant	fullANOVA_posthoc	Brain
Cntn1	OID05052	P12960	Olink Target 96 Mouse Exploratory	var						LPS_No probe-Control_No surgery	0	0.09519	-0.888454	1.07883	0.999544	Non-significant	fullANOVA_posthoc	Brain
Vegfd	OID05120	P97946	Olink Target 96 Mouse Exploratory	var						LPS_No surgery-Healthy_With probe	0	-0.0638375	-0.726374	0.598699	0.999553	Non-significant	fullANOVA_posthoc	Brain
Fstl3	OID05110	Q9EQC7	Olink Target 96 Mouse Exploratory	var						LPS_No surgery-LPS_No probe	0	0.07386	-0.694981	0.842701	0.99956	Non-significant	fullANOVA_posthoc	Brain
Igsf3	OID05103	Q6ZQA6	Olink Target 96 Mouse Exploratory	var						Healthy_With probe-Healthy_No probe	0	0.22741	-2.14461	2.59943	0.999564	Non-significant	fullANOVA_posthoc	Brain
Cntn4	OID05107	Q69Z26	Olink Target 96 Mouse Exploratory	var						LPS_No probe-Healthy_No probe	0	-0.167018	-1.91088	1.57685	0.999566	Non-significant	fullANOVA_posthoc	Brain
Axin1	OID05044	O35625	Olink Target 96 Mouse Exploratory	var						Healthy_No probe-Control_No surgery	0	-0.197532	-2.28351	1.88844	0.99959	Non-significant	fullANOVA_posthoc	Brain
Mia	OID05056	Q61865	Olink Target 96 Mouse Exploratory	var						Healthy_No probe-Control_No surgery	0	0.061175	-0.589586	0.711936	0.999604	Non-significant	fullANOVA_posthoc	Brain
Il1b	OID05097	P10749	Olink Target 96 Mouse Exploratory	var						LPS_No surgery-Healthy_With probe	0	-0.07266	-0.848617	0.703297	0.999611	Non-significant	fullANOVA_posthoc	Brain
Fas	OID05074	P25446	Olink Target 96 Mouse Exploratory	var						LPS_No probe-Healthy_No probe	0	0.0593442	-0.576056	0.694744	0.999616	Non-significant	fullANOVA_posthoc	Brain
Adam23	OID05061	Q9R1V7	Olink Target 96 Mouse Exploratory	var						LPS_With probe-LPS_No probe	0	0.0649275	-0.634006	0.763861	0.999626	Non-significant	fullANOVA_posthoc	Brain
Pak4	OID05106	Q8BTW9	Olink Target 96 Mouse Exploratory	var						LPS_No probe-Healthy_With probe	0	-0.179262	-2.1185	1.75997	0.999635	Non-significant	fullANOVA_posthoc	Brain
Rgma	OID05047	Q6PCX7	Olink Target 96 Mouse Exploratory	var						Healthy_No probe-Control_No surgery	0	0.0973075	-0.958669	1.15328	0.999641	Non-significant	fullANOVA_posthoc	Brain
Il23r	OID05085	Q8K4B4	Olink Target 96 Mouse Exploratory	var						LPS_No surgery-Healthy_No probe	0	0.0568475	-0.563981	0.677676	0.999652	Non-significant	fullANOVA_posthoc	Brain
Notch3	OID05050	Q61982	Olink Target 96 Mouse Exploratory	var						LPS_No surgery-Healthy_With probe	0	0.0693275	-0.689303	0.827958	0.999655	Non-significant	fullANOVA_posthoc	Brain
Kitlg	OID05058	P20826	Olink Target 96 Mouse Exploratory	var						LPS_No probe-Healthy_With probe	0	0.257473	-2.58489	3.09984	0.999669	Non-significant	fullANOVA_posthoc	Brain
Casp3	OID05098	P70677	Olink Target 96 Mouse Exploratory	var						LPS_No probe-Control_No surgery	0	-0.309111	-3.73041	3.11219	0.999674	Non-significant	fullANOVA_posthoc	Brain
Casp3	OID05098	P70677	Olink Target 96 Mouse Exploratory	var						Healthy_No probe-Control_No surgery	0	0.284565	-2.88294	3.45207	0.999682	Non-significant	fullANOVA_posthoc	Brain
Csf2	OID05092	P01587	Olink Target 96 Mouse Exploratory	var						LPS_With probe-Healthy_With probe	0	0.0569825	-0.578962	0.692927	0.999687	Non-significant	fullANOVA_posthoc	Brain
Epo	OID05043	P07321	Olink Target 96 Mouse Exploratory	var						Healthy_With probe-Healthy_No probe	0	0.05734	-0.584344	0.699024	0.999691	Non-significant	fullANOVA_posthoc	Brain
Tgfb1	OID05037	P04202	Olink Target 96 Mouse Exploratory	var						LPS_No surgery-Healthy_No probe	0	-0.0642875	-0.786259	0.657684	0.999696	Non-significant	fullANOVA_posthoc	Brain
Cntn1	OID05052	P12960	Olink Target 96 Mouse Exploratory	var						Healthy_No probe-Control_No surgery	0	0.0805275	-0.83015	0.991205	0.999706	Non-significant	fullANOVA_posthoc	Brain
Ccl3	OID05079	P10855	Olink Target 96 Mouse Exploratory	var						LPS_No surgery-Healthy_No probe	0	-0.59377	-7.31959	6.13205	0.999708	Non-significant	fullANOVA_posthoc	Brain
Nadk	OID05048	P58058	Olink Target 96 Mouse Exploratory	var						LPS_With probe-Control_No surgery	0	-0.104337	-1.30656	1.09788	0.999732	Non-significant	fullANOVA_posthoc	Brain
Hgf	OID05082	Q08048	Olink Target 96 Mouse Exploratory	var						Healthy_No probe-Control_No surgery	0	0.180017	-1.90157	2.26161	0.999736	Non-significant	fullANOVA_posthoc	Brain
Yes1	OID05033	Q04736	Olink Target 96 Mouse Exploratory	var						LPS_With probe-Healthy_With probe	0	0.136552	-1.45224	1.72534	0.999744	Non-significant	fullANOVA_posthoc	Brain
Gdnf	OID05032	P48540	Olink Target 96 Mouse Exploratory	var						LPS_No probe-Control_No surgery	0	-0.204355	-2.58517	2.17646	0.999746	Non-significant	fullANOVA_posthoc	Brain
Pak4	OID05106	Q8BTW9	Olink Target 96 Mouse Exploratory	var						LPS_No probe-Control_No surgery	0	-0.165889	-2.10512	1.77335	0.99975	Non-significant	fullANOVA_posthoc	Brain
Wfikkn2	OID05069	Q7TQN3	Olink Target 96 Mouse Exploratory	var						Healthy_With probe-Control_No surgery	0	-0.150773	-1.92064	1.6191	0.999755	Non-significant	fullANOVA_posthoc	Brain
Mia	OID05056	Q61865	Olink Target 96 Mouse Exploratory	var						Healthy_With probe-Control_No surgery	0	-0.055305	-0.706066	0.595456	0.999758	Non-significant	fullANOVA_posthoc	Brain
Cdh6	OID05101	P97326	Olink Target 96 Mouse Exploratory	var						LPS_No probe-Control_No surgery	0	-0.159676	-2.04018	1.72083	0.999759	Non-significant	fullANOVA_posthoc	Brain
Epcam	OID05078	Q99JW5	Olink Target 96 Mouse Exploratory	var						LPS_No surgery-Control_No surgery	0	-0.071175	-0.909932	0.767582	0.99976	Non-significant	fullANOVA_posthoc	Brain
Prdx5	OID05040	P99029	Olink Target 96 Mouse Exploratory	var						LPS_With probe-Control_No surgery	0	0.16824	-1.83603	2.17251	0.999772	Non-significant	fullANOVA_posthoc	Brain
Cant1	OID05057	Q8VCF1	Olink Target 96 Mouse Exploratory	var						Healthy_No probe-Control_No surgery	0	-0.0601225	-0.778905	0.65866	0.999776	Non-significant	fullANOVA_posthoc	Brain
Tgfb1	OID05037	P04202	Olink Target 96 Mouse Exploratory	var						LPS_No probe-Healthy_No probe	0	0.0650892	-0.714729	0.844908	0.999778	Non-significant	fullANOVA_posthoc	Brain
Prdx5	OID05040	P99029	Olink Target 96 Mouse Exploratory	var						LPS_With probe-LPS_No probe	0	0.180413	-1.98445	2.34527	0.99978	Non-significant	fullANOVA_posthoc	Brain
Riox2	OID05076	Q8CD15	Olink Target 96 Mouse Exploratory	var						LPS_No probe-Healthy_No probe	0	-0.0981525	-1.27847	1.08216	0.999782	Non-significant	fullANOVA_posthoc	Brain
Tgfbr3	OID05104	O88393	Olink Target 96 Mouse Exploratory	var						LPS_No probe-Healthy_No probe	0	0.223428	-2.46705	2.91391	0.999784	Non-significant	fullANOVA_posthoc	Brain
Gfra1	OID05059	P97785	Olink Target 96 Mouse Exploratory	var						LPS_No probe-Healthy_No probe	0	0.13356	-1.47779	1.74491	0.999786	Non-significant	fullANOVA_posthoc	Brain
Wisp1	OID05100	O54775	Olink Target 96 Mouse Exploratory	var						LPS_With probe-Healthy_With probe	0	0.046125	-0.5123	0.60455	0.999789	Non-significant	fullANOVA_posthoc	Brain
Fst	OID05046	P47931	Olink Target 96 Mouse Exploratory	var						Healthy_With probe-Healthy_No probe	0	0.17363	-1.94473	2.29199	0.999797	Non-significant	fullANOVA_posthoc	Brain
Tnni3	OID05049	P48787	Olink Target 96 Mouse Exploratory	var						Healthy_With probe-Healthy_No probe	0	-0.14905	-1.99411	1.69601	0.999811	Non-significant	fullANOVA_posthoc	Brain
Tgfbr3	OID05104	O88393	Olink Target 96 Mouse Exploratory	var						LPS_No probe-Control_No surgery	0	0.216406	-2.47407	2.90689	0.999815	Non-significant	fullANOVA_posthoc	Brain
Matn2	OID05028	O08746	Olink Target 96 Mouse Exploratory	var						LPS_No probe-Control_No surgery	0	0.212417	-2.43415	2.85898	0.999817	Non-significant	fullANOVA_posthoc	Brain
Fstl3	OID05110	Q9EQC7	Olink Target 96 Mouse Exploratory	var						LPS_No probe-Healthy_With probe	0	-0.06111	-0.829951	0.707731	0.999826	Non-significant	fullANOVA_posthoc	Brain
Igsf3	OID05103	Q6ZQA6	Olink Target 96 Mouse Exploratory	var						LPS_No probe-Control_No surgery	0	-0.203403	-2.76548	2.35867	0.999827	Non-significant	fullANOVA_posthoc	Brain
Dctn2	OID05111	Q99KJ8	Olink Target 96 Mouse Exploratory	var						LPS_No probe-Healthy_No probe	0	-0.227295	-3.09698	2.64239	0.999829	Non-significant	fullANOVA_posthoc	Brain
Snap29	OID05051	Q9ERB0	Olink Target 96 Mouse Exploratory	var						Healthy_With probe-Healthy_No probe	0	-0.101992	-1.40006	1.19607	0.999835	Non-significant	fullANOVA_posthoc	Brain
Tnfsf12	OID05115	O54907	Olink Target 96 Mouse Exploratory	var						LPS_No probe-Control_No surgery	0	-0.212759	-2.9295	2.50398	0.999838	Non-significant	fullANOVA_posthoc	Brain
Il17f	OID05096	Q7TNI7	Olink Target 96 Mouse Exploratory	var						LPS_With probe-LPS_No probe	0	0.0490867	-0.578108	0.676281	0.999838	Non-significant	fullANOVA_posthoc	Brain
Yes1	OID05033	Q04736	Olink Target 96 Mouse Exploratory	var						LPS_With probe-Control_No surgery	0	0.124	-1.46479	1.71279	0.999841	Non-significant	fullANOVA_posthoc	Brain
Il17a	OID05034	Q62386	Olink Target 96 Mouse Exploratory	var						Healthy_No probe-Control_No surgery	0	-0.058355	-0.807438	0.690728	0.999842	Non-significant	fullANOVA_posthoc	Brain
Axin1	OID05044	O35625	Olink Target 96 Mouse Exploratory	var						Healthy_With probe-Control_No surgery	0	-0.16203	-2.24801	1.92395	0.999844	Non-significant	fullANOVA_posthoc	Brain
Epo	OID05043	P07321	Olink Target 96 Mouse Exploratory	var						LPS_No probe-Control_No surgery	0	0.0537492	-0.639348	0.746847	0.999846	Non-significant	fullANOVA_posthoc	Brain
Tgfb1	OID05037	P04202	Olink Target 96 Mouse Exploratory	var						Healthy_No probe-Control_No surgery	0	0.0556025	-0.666369	0.777574	0.999851	Non-significant	fullANOVA_posthoc	Brain
Snap29	OID05051	Q9ERB0	Olink Target 96 Mouse Exploratory	var						LPS_With probe-Control_No surgery	0	-0.09944	-1.3975	1.19862	0.999855	Non-significant	fullANOVA_posthoc	Brain
Parp1	OID05121	P11103	Olink Target 96 Mouse Exploratory	var						LPS_No probe-Control_No surgery	0	0.202994	-2.45723	2.86322	0.999857	Non-significant	fullANOVA_posthoc	Brain
Flrt2	OID05070	Q8BLU0	Olink Target 96 Mouse Exploratory	var						Healthy_With probe-Healthy_No probe	0	-0.184427	-2.6041	2.23525	0.999858	Non-significant	fullANOVA_posthoc	Brain
Fas	OID05074	P25446	Olink Target 96 Mouse Exploratory	var						LPS_No surgery-Healthy_With probe	0	0.0448	-0.543466	0.633066	0.999859	Non-significant	fullANOVA_posthoc	Brain
Epo	OID05043	P07321	Olink Target 96 Mouse Exploratory	var						LPS_No surgery-Control_No surgery	0	0.0487975	-0.592886	0.690481	0.99986	Non-significant	fullANOVA_posthoc	Brain
Igsf3	OID05103	Q6ZQA6	Olink Target 96 Mouse Exploratory	var						Healthy_No probe-Control_No surgery	0	0.178345	-2.19368	2.55037	0.999867	Non-significant	fullANOVA_posthoc	Brain
Qdpr	OID05071	Q8BVI4	Olink Target 96 Mouse Exploratory	var						Healthy_With probe-Healthy_No probe	0	0.0568775	-0.711116	0.824871	0.999877	Non-significant	fullANOVA_posthoc	Brain
Hgf	OID05082	Q08048	Olink Target 96 Mouse Exploratory	var						Healthy_With probe-Healthy_No probe	0	0.15348	-1.92811	2.23507	0.999879	Non-significant	fullANOVA_posthoc	Brain
Cntn1	OID05052	P12960	Olink Target 96 Mouse Exploratory	var						Healthy_With probe-Control_No surgery	0	-0.0670225	-0.9777	0.843655	0.999881	Non-significant	fullANOVA_posthoc	Brain
Il23r	OID05085	Q8K4B4	Olink Target 96 Mouse Exploratory	var						LPS_With probe-LPS_No probe	0	-0.0491892	-0.719761	0.621382	0.999882	Non-significant	fullANOVA_posthoc	Brain
Tpp1	OID05118	O89023	Olink Target 96 Mouse Exploratory	var						Healthy_With probe-Healthy_No probe	0	-0.049405	-0.725608	0.626798	0.999885	Non-significant	fullANOVA_posthoc	Brain
Fstl3	OID05110	Q9EQC7	Olink Target 96 Mouse Exploratory	var						Healthy_With probe-Healthy_No probe	0	-0.052005	-0.763813	0.659803	0.999885	Non-significant	fullANOVA_posthoc	Brain
Csf2	OID05092	P01587	Olink Target 96 Mouse Exploratory	var						LPS_With probe-Control_No surgery	0	0.04636	-0.589584	0.682304	0.999886	Non-significant	fullANOVA_posthoc	Brain
Ahr	OID05065	P30561	Olink Target 96 Mouse Exploratory	var						LPS_No surgery-Control_No surgery	0	-0.0351575	-0.517557	0.447242	0.999886	Non-significant	fullANOVA_posthoc	Brain
Snap29	OID05051	Q9ERB0	Olink Target 96 Mouse Exploratory	var						LPS_No probe-Control_No surgery	0	-0.101979	-1.50405	1.30009	0.999887	Non-significant	fullANOVA_posthoc	Brain
Il6	OID05039	P08505	Olink Target 96 Mouse Exploratory	var						Healthy_With probe-Control_No surgery	0	-0.05696	-0.841221	0.727301	0.999888	Non-significant	fullANOVA_posthoc	Brain
Pdgfb	OID05102	P31240	Olink Target 96 Mouse Exploratory	var						LPS_No probe-Healthy_No probe	0	-0.188248	-2.79159	2.4151	0.99989	Non-significant	fullANOVA_posthoc	Brain
Rgma	OID05047	Q6PCX7	Olink Target 96 Mouse Exploratory	var						Healthy_With probe-Healthy_No probe	0	-0.07595	-1.13193	0.980027	0.999893	Non-significant	fullANOVA_posthoc	Brain
Rgma	OID05047	Q6PCX7	Olink Target 96 Mouse Exploratory	var						LPS_No probe-Control_No surgery	0	0.0809867	-1.0596	1.22157	0.9999	Non-significant	fullANOVA_posthoc	Brain
Il6	OID05039	P08505	Olink Target 96 Mouse Exploratory	var						LPS_No probe-Healthy_No probe	0	-0.0601225	-0.907221	0.786976	0.9999	Non-significant	fullANOVA_posthoc	Brain
Ccl3	OID05079	P10855	Olink Target 96 Mouse Exploratory	var						LPS_No probe-Control_No surgery	0	-0.514369	-7.77908	6.75035	0.999901	Non-significant	fullANOVA_posthoc	Brain
Ppp1r2	OID05060	Q9DCL8	Olink Target 96 Mouse Exploratory	var						LPS_No surgery-LPS_No probe	0	-0.0727583	-1.10457	0.959053	0.999903	Non-significant	fullANOVA_posthoc	Brain
Yes1	OID05033	Q04736	Olink Target 96 Mouse Exploratory	var						Healthy_No probe-Control_No surgery	0	-0.111815	-1.70061	1.47698	0.999904	Non-significant	fullANOVA_posthoc	Brain
Tgfbr3	OID05104	O88393	Olink Target 96 Mouse Exploratory	var						Healthy_With probe-Healthy_No probe	0	0.17302	-2.31788	2.66392	0.99991	Non-significant	fullANOVA_posthoc	Brain
Cntn4	OID05107	Q69Z26	Olink Target 96 Mouse Exploratory	var						Healthy_No probe-Control_No surgery	0	0.11212	-1.50239	1.72663	0.99991	Non-significant	fullANOVA_posthoc	Brain
Plxna4	OID05077	Q80UG2	Olink Target 96 Mouse Exploratory	var						Healthy_With probe-Control_No surgery	0	0.144762	-1.96949	2.25902	0.999916	Non-significant	fullANOVA_posthoc	Brain
Tnr	OID05119	Q8BYI9	Olink Target 96 Mouse Exploratory	var						Healthy_With probe-Healthy_No probe	0	-0.03316	-0.519893	0.453573	0.999918	Non-significant	fullANOVA_posthoc	Brain
Ghrl	OID05108	Q9EQX0	Olink Target 96 Mouse Exploratory	var						LPS_No surgery-Control_No surgery	0	-0.03568	-0.55982	0.48846	0.999919	Non-significant	fullANOVA_posthoc	Brain
Il5	OID05112	P04401	Olink Target 96 Mouse Exploratory	var						LPS_No probe-Healthy_With probe	0	-0.0671458	-1.05419	0.919902	0.999919	Non-significant	fullANOVA_posthoc	Brain
Tgfa	OID05041	P48030	Olink Target 96 Mouse Exploratory	var						LPS_No probe-Control_No surgery	0	-0.217182	-3.41315	2.97879	0.999919	Non-significant	fullANOVA_posthoc	Brain
Cyr61	OID05063	P18406	Olink Target 96 Mouse Exploratory	var						LPS_No probe-Control_No surgery	0	0.172461	-2.37376	2.71869	0.999921	Non-significant	fullANOVA_posthoc	Brain
Cant1	OID05057	Q8VCF1	Olink Target 96 Mouse Exploratory	var						Healthy_With probe-Control_No surgery	0	-0.0486575	-0.76744	0.670125	0.999921	Non-significant	fullANOVA_posthoc	Brain
Tnfsf12	OID05115	O54907	Olink Target 96 Mouse Exploratory	var						Healthy_No probe-Control_No surgery	0	-0.169763	-2.68497	2.34545	0.999922	Non-significant	fullANOVA_posthoc	Brain
Cntn1	OID05052	P12960	Olink Target 96 Mouse Exploratory	var						LPS_With probe-LPS_No surgery	0	0.0613525	-0.849325	0.97203	0.999923	Non-significant	fullANOVA_posthoc	Brain
Tgfbr3	OID05104	O88393	Olink Target 96 Mouse Exploratory	var						Healthy_With probe-Control_No surgery	0	0.165997	-2.3249	2.6569	0.999927	Non-significant	fullANOVA_posthoc	Brain
Lpl	OID05109	P11152	Olink Target 96 Mouse Exploratory	var						Healthy_No probe-Control_No surgery	0	0.128518	-1.80677	2.0638	0.999928	Non-significant	fullANOVA_posthoc	Brain
Cpe	OID05029	Q00493	Olink Target 96 Mouse Exploratory	var						LPS_No probe-Healthy_With probe	0	-0.0793767	-1.27965	1.1209	0.999929	Non-significant	fullANOVA_posthoc	Brain
Qdpr	OID05071	Q8BVI4	Olink Target 96 Mouse Exploratory	var						LPS_No probe-Control_No surgery	0	-0.0545483	-0.884076	0.77498	0.999931	Non-significant	fullANOVA_posthoc	Brain
Lgmn	OID05091	O89017	Olink Target 96 Mouse Exploratory	var						LPS_No probe-Healthy_No probe	0	0.112037	-1.5984	1.82247	0.999933	Non-significant	fullANOVA_posthoc	Brain
Plin1	OID05068	Q8CGN5	Olink Target 96 Mouse Exploratory	var						LPS_No surgery-Healthy_No probe	0	-0.0422475	-0.689237	0.604742	0.999934	Non-significant	fullANOVA_posthoc	Brain
Ppp1r2	OID05060	Q9DCL8	Olink Target 96 Mouse Exploratory	var						LPS_With probe-LPS_No probe	0	-0.0671933	-1.099	0.964618	0.999935	Non-significant	fullANOVA_posthoc	Brain
Fli1	OID05117	P26323	Olink Target 96 Mouse Exploratory	var						LPS_No probe-Healthy_No probe	0	0.141072	-2.03875	2.3209	0.999937	Non-significant	fullANOVA_posthoc	Brain
Wfikkn2	OID05069	Q7TQN3	Olink Target 96 Mouse Exploratory	var						Healthy_No probe-Control_No surgery	0	-0.11442	-1.88429	1.65545	0.999937	Non-significant	fullANOVA_posthoc	Brain
Clmp	OID05027	Q8R373	Olink Target 96 Mouse Exploratory	var						Healthy_No probe-Control_No surgery	0	-0.150452	-2.49597	2.19506	0.999939	Non-significant	fullANOVA_posthoc	Brain
Kitlg	OID05058	P20826	Olink Target 96 Mouse Exploratory	var						LPS_No probe-Healthy_No probe	0	0.181131	-2.66123	3.02349	0.999941	Non-significant	fullANOVA_posthoc	Brain
Il17a	OID05034	Q62386	Olink Target 96 Mouse Exploratory	var						LPS_With probe-LPS_No probe	0	-0.0514192	-0.860521	0.757683	0.999942	Non-significant	fullANOVA_posthoc	Brain
Tpp1	OID05118	O89023	Olink Target 96 Mouse Exploratory	var						Healthy_With probe-Control_No surgery	0	0.04293	-0.633273	0.719133	0.999942	Non-significant	fullANOVA_posthoc	Brain
Epo	OID05043	P07321	Olink Target 96 Mouse Exploratory	var						LPS_No probe-Healthy_No probe	0	0.0436417	-0.649456	0.736739	0.999945	Non-significant	fullANOVA_posthoc	Brain
Tgfb1	OID05037	P04202	Olink Target 96 Mouse Exploratory	var						LPS_With probe-Healthy_With probe	0	-0.0451075	-0.767079	0.676864	0.999947	Non-significant	fullANOVA_posthoc	Brain
Yes1	OID05033	Q04736	Olink Target 96 Mouse Exploratory	var						Healthy_With probe-Healthy_No probe	0	0.0992625	-1.48953	1.68805	0.999947	Non-significant	fullANOVA_posthoc	Brain
Tnr	OID05119	Q8BYI9	Olink Target 96 Mouse Exploratory	var						Healthy_With probe-Control_No surgery	0	-0.0302475	-0.51698	0.456485	0.999948	Non-significant	fullANOVA_posthoc	Brain
Notch3	OID05050	Q61982	Olink Target 96 Mouse Exploratory	var						LPS_No surgery-Healthy_No probe	0	0.0470575	-0.711573	0.805688	0.999949	Non-significant	fullANOVA_posthoc	Brain
Lgmn	OID05091	O89017	Olink Target 96 Mouse Exploratory	var						LPS_No probe-Healthy_With probe	0	-0.106023	-1.81646	1.60441	0.999949	Non-significant	fullANOVA_posthoc	Brain
Vegfd	OID05120	P97946	Olink Target 96 Mouse Exploratory	var						LPS_No probe-Healthy_No probe	0	-0.0436633	-0.759285	0.671958	0.999953	Non-significant	fullANOVA_posthoc	Brain
Plxna4	OID05077	Q80UG2	Olink Target 96 Mouse Exploratory	var						LPS_No probe-Healthy_With probe	0	-0.139104	-2.42276	2.14455	0.999953	Non-significant	fullANOVA_posthoc	Brain
Fli1	OID05117	P26323	Olink Target 96 Mouse Exploratory	var						LPS_No probe-Healthy_With probe	0	0.132709	-2.04712	2.31253	0.999953	Non-significant	fullANOVA_posthoc	Brain
Il17a	OID05034	Q62386	Olink Target 96 Mouse Exploratory	var						LPS_No surgery-Healthy_With probe	0	0.045495	-0.703588	0.794578	0.999954	Non-significant	fullANOVA_posthoc	Brain
Yes1	OID05033	Q04736	Olink Target 96 Mouse Exploratory	var						LPS_No probe-Control_No surgery	0	-0.104182	-1.82027	1.61191	0.999954	Non-significant	fullANOVA_posthoc	Brain
Dll1	OID05086	Q61483	Olink Target 96 Mouse Exploratory	var						Healthy_With probe-Healthy_No probe	0	0.0476025	-0.738075	0.83328	0.999954	Non-significant	fullANOVA_posthoc	Brain
Prdx5	OID05040	P99029	Olink Target 96 Mouse Exploratory	var						LPS_With probe-Healthy_No probe	0	-0.12093	-2.1252	1.88334	0.999955	Non-significant	fullANOVA_posthoc	Brain
Epo	OID05043	P07321	Olink Target 96 Mouse Exploratory	var						LPS_No surgery-Healthy_No probe	0	0.03869	-0.602994	0.680374	0.999955	Non-significant	fullANOVA_posthoc	Brain
Il17a	OID05034	Q62386	Olink Target 96 Mouse Exploratory	var						LPS_No surgery-Control_No surgery	0	-0.045005	-0.794088	0.704078	0.999956	Non-significant	fullANOVA_posthoc	Brain
Tgfa	OID05041	P48030	Olink Target 96 Mouse Exploratory	var						LPS_No probe-Healthy_With probe	0	-0.191659	-3.38763	3.00431	0.999957	Non-significant	fullANOVA_posthoc	Brain
Map2k6	OID05094	P70236	Olink Target 96 Mouse Exploratory	var						LPS_With probe-LPS_No surgery	0	-0.0315425	-0.557824	0.494739	0.999957	Non-significant	fullANOVA_posthoc	Brain
Vegfd	OID05120	P97946	Olink Target 96 Mouse Exploratory	var						LPS_No probe-Control_No surgery	0	-0.0418708	-0.757493	0.673751	0.999962	Non-significant	fullANOVA_posthoc	Brain
Il17f	OID05096	Q7TNI7	Olink Target 96 Mouse Exploratory	var						LPS_No surgery-Healthy_With probe	0	0.033835	-0.546834	0.614504	0.999962	Non-significant	fullANOVA_posthoc	Brain
Epcam	OID05078	Q99JW5	Olink Target 96 Mouse Exploratory	var						LPS_No surgery-Healthy_No probe	0	-0.048375	-0.887132	0.790382	0.999964	Non-significant	fullANOVA_posthoc	Brain
Ntf3	OID05114	P20181	Olink Target 96 Mouse Exploratory	var						Healthy_No probe-Control_No surgery	0	-0.134098	-2.47898	2.21078	0.999966	Non-significant	fullANOVA_posthoc	Brain
Matn2	OID05028	O08746	Olink Target 96 Mouse Exploratory	var						Healthy_With probe-Control_No surgery	0	0.139387	-2.31085	2.58963	0.999967	Non-significant	fullANOVA_posthoc	Brain
Lpl	OID05109	P11152	Olink Target 96 Mouse Exploratory	var						LPS_No surgery-Control_No surgery	0	-0.10957	-2.04485	1.82571	0.999967	Non-significant	fullANOVA_posthoc	Brain
Il6	OID05039	P08505	Olink Target 96 Mouse Exploratory	var						LPS_No probe-Control_No surgery	0	0.0474175	-0.799681	0.894516	0.999969	Non-significant	fullANOVA_posthoc	Brain
Notch3	OID05050	Q61982	Olink Target 96 Mouse Exploratory	var						LPS_No surgery-LPS_No probe	0	-0.0453192	-0.864734	0.774096	0.999971	Non-significant	fullANOVA_posthoc	Brain
Fstl3	OID05110	Q9EQC7	Olink Target 96 Mouse Exploratory	var						LPS_No surgery-Healthy_No probe	0	-0.039255	-0.751063	0.672553	0.999971	Non-significant	fullANOVA_posthoc	Brain
Fst	OID05046	P47931	Olink Target 96 Mouse Exploratory	var						LPS_No probe-Healthy_With probe	0	-0.124453	-2.41255	2.16364	0.999973	Non-significant	fullANOVA_posthoc	Brain
Cant1	OID05057	Q8VCF1	Olink Target 96 Mouse Exploratory	var						LPS_No surgery-Healthy_With probe	0	-0.039025	-0.757807	0.679757	0.999973	Non-significant	fullANOVA_posthoc	Brain
Ghrl	OID05108	Q9EQX0	Olink Target 96 Mouse Exploratory	var						Healthy_With probe-Control_No surgery	0	0.0282875	-0.495853	0.552428	0.999974	Non-significant	fullANOVA_posthoc	Brain
Plin1	OID05068	Q8CGN5	Olink Target 96 Mouse Exploratory	var						LPS_No surgery-Healthy_With probe	0	0.03455	-0.61244	0.68154	0.999976	Non-significant	fullANOVA_posthoc	Brain
Yes1	OID05033	Q04736	Olink Target 96 Mouse Exploratory	var						LPS_No probe-Healthy_With probe	0	-0.09163	-1.80772	1.62446	0.999976	Non-significant	fullANOVA_posthoc	Brain
Qdpr	OID05071	Q8BVI4	Olink Target 96 Mouse Exploratory	var						Healthy_With probe-Control_No surgery	0	0.0405475	-0.727446	0.808541	0.999977	Non-significant	fullANOVA_posthoc	Brain
Pak4	OID05106	Q8BTW9	Olink Target 96 Mouse Exploratory	var						Healthy_With probe-Healthy_No probe	0	0.09431	-1.70107	1.88969	0.999977	Non-significant	fullANOVA_posthoc	Brain
Rgma	OID05047	Q6PCX7	Olink Target 96 Mouse Exploratory	var						LPS_No probe-Healthy_With probe	0	0.0596292	-1.08096	1.20021	0.999978	Non-significant	fullANOVA_posthoc	Brain
Ahr	OID05065	P30561	Olink Target 96 Mouse Exploratory	var						Healthy_With probe-Control_No surgery	0	-0.0249425	-0.507342	0.457457	0.999979	Non-significant	fullANOVA_posthoc	Brain
Cpe	OID05029	Q00493	Olink Target 96 Mouse Exploratory	var						Healthy_With probe-Healthy_No probe	0	0.057125	-1.05412	1.16837	0.99998	Non-significant	fullANOVA_posthoc	Brain
Eda2r	OID05113	Q8BX35	Olink Target 96 Mouse Exploratory	var						LPS_No probe-Healthy_With probe	0	0.06366	-1.17839	1.30571	0.99998	Non-significant	fullANOVA_posthoc	Brain
Fstl3	OID05110	Q9EQC7	Olink Target 96 Mouse Exploratory	var						LPS_No probe-Control_No surgery	0	-0.0392075	-0.808048	0.729633	0.999981	Non-significant	fullANOVA_posthoc	Brain
Eda2r	OID05113	Q8BX35	Olink Target 96 Mouse Exploratory	var						LPS_No probe-Healthy_No probe	0	0.0632725	-1.17878	1.30532	0.999981	Non-significant	fullANOVA_posthoc	Brain
Fst	OID05046	P47931	Olink Target 96 Mouse Exploratory	var						Healthy_With probe-Control_No surgery	0	-0.107912	-2.22628	2.01045	0.999981	Non-significant	fullANOVA_posthoc	Brain
Plxna4	OID05077	Q80UG2	Olink Target 96 Mouse Exploratory	var						Healthy_With probe-Healthy_No probe	0	0.104417	-2.00984	2.21867	0.999983	Non-significant	fullANOVA_posthoc	Brain
Map2k6	OID05094	P70236	Olink Target 96 Mouse Exploratory	var						LPS_No surgery-Healthy_With probe	0	-0.0259725	-0.552254	0.500309	0.999983	Non-significant	fullANOVA_posthoc	Brain
Prdx5	OID05040	P99029	Olink Target 96 Mouse Exploratory	var						Healthy_With probe-Healthy_No probe	0	0.0979625	-1.90631	2.10223	0.999984	Non-significant	fullANOVA_posthoc	Brain
Fstl3	OID05110	Q9EQC7	Olink Target 96 Mouse Exploratory	var						LPS_No surgery-Control_No surgery	0	0.0346525	-0.677156	0.746461	0.999985	Non-significant	fullANOVA_posthoc	Brain
Dctn2	OID05111	Q99KJ8	Olink Target 96 Mouse Exploratory	var						LPS_With probe-Healthy_With probe	0	-0.12696	-2.78377	2.52985	0.999986	Non-significant	fullANOVA_posthoc	Brain
Wisp1	OID05100	O54775	Olink Target 96 Mouse Exploratory	var						LPS_No probe-Healthy_With probe	0	0.0287575	-0.574411	0.631926	0.999986	Non-significant	fullANOVA_posthoc	Brain
Ppp1r2	OID05060	Q9DCL8	Olink Target 96 Mouse Exploratory	var						LPS_No probe-Healthy_With probe	0	-0.0490817	-1.08089	0.98273	0.999986	Non-significant	fullANOVA_posthoc	Brain
Snap29	OID05051	Q9ERB0	Olink Target 96 Mouse Exploratory	var						LPS_With probe-Healthy_With probe	0	0.0612025	-1.23686	1.35927	0.999987	Non-significant	fullANOVA_posthoc	Brain
Hgf	OID05082	Q08048	Olink Target 96 Mouse Exploratory	var						LPS_No probe-Control_No surgery	0	-0.105886	-2.35426	2.14249	0.999987	Non-significant	fullANOVA_posthoc	Brain
Eda2r	OID05113	Q8BX35	Olink Target 96 Mouse Exploratory	var						LPS_No probe-Control_No surgery	0	0.05737	-1.18468	1.29942	0.999988	Non-significant	fullANOVA_posthoc	Brain
Gdnf	OID05032	P48540	Olink Target 96 Mouse Exploratory	var						LPS_No surgery-Healthy_No probe	0	-0.101653	-2.30586	2.10256	0.999988	Non-significant	fullANOVA_posthoc	Brain
Qdpr	OID05071	Q8BVI4	Olink Target 96 Mouse Exploratory	var						LPS_No probe-Healthy_No probe	0	-0.0382183	-0.867746	0.79131	0.999988	Non-significant	fullANOVA_posthoc	Brain
Flrt2	OID05070	Q8BLU0	Olink Target 96 Mouse Exploratory	var						LPS_No probe-Healthy_No probe	0	-0.11996	-2.73351	2.49359	0.999988	Non-significant	fullANOVA_posthoc	Brain
Itgb1bp2	OID05095	Q9R000	Olink Target 96 Mouse Exploratory	var						LPS_With probe-Healthy_With probe	0	-0.0310475	-0.713642	0.651547	0.999989	Non-significant	fullANOVA_posthoc	Brain
Tpp1	OID05118	O89023	Olink Target 96 Mouse Exploratory	var						LPS_No probe-Healthy_No probe	0	0.0330033	-0.697379	0.763386	0.999989	Non-significant	fullANOVA_posthoc	Brain
Snap29	OID05051	Q9ERB0	Olink Target 96 Mouse Exploratory	var						Healthy_No probe-Control_No surgery	0	-0.05865	-1.35671	1.23941	0.999989	Non-significant	fullANOVA_posthoc	Brain
Tnf	OID05122	P06804	Olink Target 96 Mouse Exploratory	var						LPS_No surgery-Healthy_No probe	0	-0.030275	-0.700703	0.640153	0.999989	Non-significant	fullANOVA_posthoc	Brain
Pak4	OID05106	Q8BTW9	Olink Target 96 Mouse Exploratory	var						Healthy_No probe-Control_No surgery	0	-0.0809375	-1.87632	1.71445	0.999989	Non-significant	fullANOVA_posthoc	Brain
Erbb4	OID05075	Q61527	Olink Target 96 Mouse Exploratory	var						LPS_No probe-Control_No surgery	0	-0.10477	-2.45751	2.24797	0.99999	Non-significant	fullANOVA_posthoc	Brain
Il5	OID05112	P04401	Olink Target 96 Mouse Exploratory	var						LPS_No probe-Control_No surgery	0	-0.0438983	-1.03095	0.943149	0.99999	Non-significant	fullANOVA_posthoc	Brain
Tnr	OID05119	Q8BYI9	Olink Target 96 Mouse Exploratory	var						LPS_No probe-Healthy_With probe	0	0.0233358	-0.502396	0.549067	0.99999	Non-significant	fullANOVA_posthoc	Brain
Ccl5	OID05042	P30882	Olink Target 96 Mouse Exploratory	var						LPS_No surgery-Healthy_With probe	0	0.0725675	-1.5725	1.71763	0.999991	Non-significant	fullANOVA_posthoc	Brain
Pak4	OID05106	Q8BTW9	Olink Target 96 Mouse Exploratory	var						LPS_No probe-Healthy_No probe	0	-0.0849517	-2.02419	1.85428	0.999991	Non-significant	fullANOVA_posthoc	Brain
Pdgfb	OID05102	P31240	Olink Target 96 Mouse Exploratory	var						LPS_No probe-Control_No surgery	0	-0.112668	-2.71601	2.49068	0.999991	Non-significant	fullANOVA_posthoc	Brain
Vegfd	OID05120	P97946	Olink Target 96 Mouse Exploratory	var						LPS_With probe-Control_No surgery	0	0.02846	-0.634077	0.690997	0.999992	Non-significant	fullANOVA_posthoc	Brain
Il17a	OID05034	Q62386	Olink Target 96 Mouse Exploratory	var						Healthy_With probe-Healthy_No probe	0	-0.032145	-0.781228	0.716938	0.999992	Non-significant	fullANOVA_posthoc	Brain
Dll1	OID05086	Q61483	Olink Target 96 Mouse Exploratory	var						Healthy_With probe-Control_No surgery	0	-0.0335025	-0.81918	0.752175	0.999992	Non-significant	fullANOVA_posthoc	Brain
Tnni3	OID05049	P48787	Olink Target 96 Mouse Exploratory	var						LPS_No surgery-Healthy_No probe	0	-0.0778	-1.92286	1.76726	0.999992	Non-significant	fullANOVA_posthoc	Brain
Snap29	OID05051	Q9ERB0	Olink Target 96 Mouse Exploratory	var						LPS_No probe-Healthy_With probe	0	0.0586633	-1.34341	1.46073	0.999993	Non-significant	fullANOVA_posthoc	Brain
Nadk	OID05048	P58058	Olink Target 96 Mouse Exploratory	var						LPS_No probe-Healthy_No probe	0	0.0535225	-1.24502	1.35207	0.999993	Non-significant	fullANOVA_posthoc	Brain
Itgb1bp2	OID05095	Q9R000	Olink Target 96 Mouse Exploratory	var						Healthy_With probe-Healthy_No probe	0	0.0280675	-0.654527	0.710662	0.999993	Non-significant	fullANOVA_posthoc	Brain
Lgmn	OID05091	O89017	Olink Target 96 Mouse Exploratory	var						Healthy_With probe-Control_No surgery	0	0.0645775	-1.51898	1.64813	0.999994	Non-significant	fullANOVA_posthoc	Brain
Itgb6	OID05062	Q9Z0T9	Olink Target 96 Mouse Exploratory	var						Healthy_With probe-Healthy_No probe	0	-0.139225	-3.58992	3.31147	0.999994	Non-significant	fullANOVA_posthoc	Brain
Vegfd	OID05120	P97946	Olink Target 96 Mouse Exploratory	var						LPS_With probe-Healthy_No probe	0	0.0266675	-0.635869	0.689204	0.999994	Non-significant	fullANOVA_posthoc	Brain
Tnfsf12	OID05115	O54907	Olink Target 96 Mouse Exploratory	var						Healthy_With probe-Control_No surgery	0	0.100785	-2.41443	2.616	0.999994	Non-significant	fullANOVA_posthoc	Brain
Ntf3	OID05114	P20181	Olink Target 96 Mouse Exploratory	var						LPS_With probe-Healthy_With probe	0	-0.09364	-2.43852	2.25124	0.999994	Non-significant	fullANOVA_posthoc	Brain
Cntn4	OID05107	Q69Z26	Olink Target 96 Mouse Exploratory	var						Healthy_With probe-Control_No surgery	0	-0.064105	-1.67861	1.5504	0.999994	Non-significant	fullANOVA_posthoc	Brain
Tnfrsf11b	OID05036	O08712	Olink Target 96 Mouse Exploratory	var						LPS_No probe-Control_No surgery	0	0.0260842	-0.643114	0.695282	0.999995	Non-significant	fullANOVA_posthoc	Brain
Tnni3	OID05049	P48787	Olink Target 96 Mouse Exploratory	var						LPS_No surgery-Healthy_With probe	0	0.07125	-1.77381	1.91631	0.999995	Non-significant	fullANOVA_posthoc	Brain
Cant1	OID05057	Q8VCF1	Olink Target 96 Mouse Exploratory	var						LPS_No surgery-Healthy_No probe	0	-0.02756	-0.746342	0.691222	0.999995	Non-significant	fullANOVA_posthoc	Brain
Dctn2	OID05111	Q99KJ8	Olink Target 96 Mouse Exploratory	var						Healthy_No probe-Control_No surgery	0	-0.101703	-2.75851	2.55511	0.999995	Non-significant	fullANOVA_posthoc	Brain
Ccl20	OID05116	O89093	Olink Target 96 Mouse Exploratory	var						Healthy_With probe-Control_No surgery	0	-0.05164	-1.41567	1.31239	0.999996	Non-significant	fullANOVA_posthoc	Brain
Wfikkn2	OID05069	Q7TQN3	Olink Target 96 Mouse Exploratory	var						LPS_No surgery-Healthy_No probe	0	-0.0659925	-1.83586	1.70388	0.999996	Non-significant	fullANOVA_posthoc	Brain
Wfikkn2	OID05069	Q7TQN3	Olink Target 96 Mouse Exploratory	var						LPS_No probe-Control_No surgery	0	0.0709725	-1.84071	1.98265	0.999996	Non-significant	fullANOVA_posthoc	Brain
Gcg	OID05031	P55095	Olink Target 96 Mouse Exploratory	var						LPS_No surgery-Healthy_With probe	0	0.0266275	-0.701001	0.754256	0.999996	Non-significant	fullANOVA_posthoc	Brain
Apbb1ip	OID05099	Q8R5A3	Olink Target 96 Mouse Exploratory	var						LPS_No probe-Healthy_No probe	0	-0.0802067	-2.30901	2.1486	0.999997	Non-significant	fullANOVA_posthoc	Brain
Ntf3	OID05114	P20181	Olink Target 96 Mouse Exploratory	var						LPS_No probe-Control_No surgery	0	-0.089315	-2.62208	2.44345	0.999997	Non-significant	fullANOVA_posthoc	Brain
Clmp	OID05027	Q8R373	Olink Target 96 Mouse Exploratory	var						Healthy_With probe-Healthy_No probe	0	0.0823625	-2.26315	2.42788	0.999997	Non-significant	fullANOVA_posthoc	Brain
Gcg	OID05031	P55095	Olink Target 96 Mouse Exploratory	var						LPS_With probe-LPS_No probe	0	-0.0264092	-0.812338	0.759519	0.999998	Non-significant	fullANOVA_posthoc	Brain
Cxcl9	OID05093	P18340	Olink Target 96 Mouse Exploratory	var						LPS_No probe-Control_No surgery	0	0.113648	-3.30305	3.53035	0.999998	Non-significant	fullANOVA_posthoc	Brain
Clstn2	OID05053	Q9ER65	Olink Target 96 Mouse Exploratory	var						Healthy_With probe-Control_No surgery	0	0.0534725	-1.55835	1.6653	0.999998	Non-significant	fullANOVA_posthoc	Brain
Tnfrsf11b	OID05036	O08712	Olink Target 96 Mouse Exploratory	var						LPS_No surgery-Healthy_With probe	0	-0.020195	-0.639752	0.599362	0.999998	Non-significant	fullANOVA_posthoc	Brain
Cdh6	OID05101	P97326	Olink Target 96 Mouse Exploratory	var						LPS_No probe-Healthy_With probe	0	0.0606342	-1.81987	1.94114	0.999998	Non-significant	fullANOVA_posthoc	Brain
Wisp1	OID05100	O54775	Olink Target 96 Mouse Exploratory	var						LPS_No surgery-Healthy_No probe	0	-0.0179575	-0.576383	0.540468	0.999998	Non-significant	fullANOVA_posthoc	Brain
Ddah1	OID05087	Q9CWS0	Olink Target 96 Mouse Exploratory	var						LPS_With probe-Healthy_With probe	0	-0.0377	-1.23305	1.15765	0.999998	Non-significant	fullANOVA_posthoc	Brain
Cntn4	OID05107	Q69Z26	Olink Target 96 Mouse Exploratory	var						LPS_No probe-Control_No surgery	0	-0.0548975	-1.79876	1.68897	0.999998	Non-significant	fullANOVA_posthoc	Brain
Snap29	OID05051	Q9ERB0	Olink Target 96 Mouse Exploratory	var						LPS_With probe-Healthy_No probe	0	-0.04079	-1.33885	1.25727	0.999998	Non-significant	fullANOVA_posthoc	Brain
Pdgfb	OID05102	P31240	Olink Target 96 Mouse Exploratory	var						Healthy_No probe-Control_No surgery	0	0.07558	-2.33465	2.48581	0.999998	Non-significant	fullANOVA_posthoc	Brain
Pla2g4a	OID05038	P47713	Olink Target 96 Mouse Exploratory	var						LPS_No probe-Healthy_With probe	0	-0.0523017	-1.74376	1.63916	0.999998	Non-significant	fullANOVA_posthoc	Brain
Snap29	OID05051	Q9ERB0	Olink Target 96 Mouse Exploratory	var						LPS_No probe-Healthy_No probe	0	-0.0433292	-1.4454	1.35874	0.999998	Non-significant	fullANOVA_posthoc	Brain
Fstl3	OID05110	Q9EQC7	Olink Target 96 Mouse Exploratory	var						Healthy_With probe-Control_No surgery	0	0.0219025	-0.689906	0.733711	0.999998	Non-significant	fullANOVA_posthoc	Brain
Ccl5	OID05042	P30882	Olink Target 96 Mouse Exploratory	var						LPS_No surgery-Healthy_No probe	0	0.0491225	-1.59594	1.69419	0.999999	Non-significant	fullANOVA_posthoc	Brain
Fli1	OID05117	P26323	Olink Target 96 Mouse Exploratory	var						LPS_No probe-Control_No surgery	0	-0.0646833	-2.24451	2.11514	0.999999	Non-significant	fullANOVA_posthoc	Brain
Ccl2	OID05066	P10148	Olink Target 96 Mouse Exploratory	var						LPS_No probe-Healthy_With probe	0	-0.200978	-7.00187	6.59991	0.999999	Non-significant	fullANOVA_posthoc	Brain
Mia	OID05056	Q61865	Olink Target 96 Mouse Exploratory	var						LPS_With probe-LPS_No probe	0	-0.0207392	-0.723642	0.682163	0.999999	Non-significant	fullANOVA_posthoc	Brain
Notch3	OID05050	Q61982	Olink Target 96 Mouse Exploratory	var						Healthy_With probe-Healthy_No probe	0	-0.02227	-0.780901	0.736361	0.999999	Non-significant	fullANOVA_posthoc	Brain
Epo	OID05043	P07321	Olink Target 96 Mouse Exploratory	var						LPS_No surgery-Healthy_With probe	0	-0.01865	-0.660334	0.623034	0.999999	Non-significant	fullANOVA_posthoc	Brain
Clmp	OID05027	Q8R373	Olink Target 96 Mouse Exploratory	var						Healthy_With probe-Control_No surgery	0	-0.06809	-2.4136	2.27742	0.999999	Non-significant	fullANOVA_posthoc	Brain
Kitlg	OID05058	P20826	Olink Target 96 Mouse Exploratory	var						Healthy_With probe-Healthy_No probe	0	-0.0763425	-2.70786	2.55517	0.999999	Non-significant	fullANOVA_posthoc	Brain
Wisp1	OID05100	O54775	Olink Target 96 Mouse Exploratory	var						LPS_With probe-LPS_No probe	0	0.0173675	-0.585801	0.620536	0.999999	Non-significant	fullANOVA_posthoc	Brain
Sez6l2	OID05083	Q4V9Z5	Olink Target 96 Mouse Exploratory	var						Healthy_No probe-Control_No surgery	0	0.05529	-1.90649	2.01707	0.999999	Non-significant	fullANOVA_posthoc	Brain
Apbb1ip	OID05099	Q8R5A3	Olink Target 96 Mouse Exploratory	var						LPS_No probe-Control_No surgery	0	-0.0620117	-2.29082	2.16679	0.999999	Non-significant	fullANOVA_posthoc	Brain
Matn2	OID05028	O08746	Olink Target 96 Mouse Exploratory	var						LPS_No probe-Healthy_With probe	0	0.0730292	-2.57353	2.71959	0.999999	Non-significant	fullANOVA_posthoc	Brain
Epcam	OID05078	Q99JW5	Olink Target 96 Mouse Exploratory	var						Healthy_No probe-Control_No surgery	0	-0.0228	-0.861557	0.815957	0.999999	Non-significant	fullANOVA_posthoc	Brain
Il23r	OID05085	Q8K4B4	Olink Target 96 Mouse Exploratory	var						LPS_With probe-Healthy_With probe	0	0.0163425	-0.604486	0.637171	0.999999	Non-significant	fullANOVA_posthoc	Brain
Sez6l2	OID05083	Q4V9Z5	Olink Target 96 Mouse Exploratory	var						Healthy_With probe-Control_No surgery	0	0.051	-1.91078	2.01278	0.999999	Non-significant	fullANOVA_posthoc	Brain
Il5	OID05112	P04401	Olink Target 96 Mouse Exploratory	var						Healthy_With probe-Control_No surgery	0	0.0232475	-0.890581	0.937076	0.999999	Non-significant	fullANOVA_posthoc	Brain
Erbb4	OID05075	Q61527	Olink Target 96 Mouse Exploratory	var						LPS_No probe-Healthy_No probe	0	-0.0595625	-2.4123	2.29317	0.999999	Non-significant	fullANOVA_posthoc	Brain
Flrt2	OID05070	Q8BLU0	Olink Target 96 Mouse Exploratory	var						LPS_No probe-Healthy_With probe	0	0.0644675	-2.54908	2.67801	0.999999	Non-significant	fullANOVA_posthoc	Brain
Foxo1	OID05035	Q9R1E0	Olink Target 96 Mouse Exploratory	var						Healthy_With probe-Healthy_No probe	0	0.05853	-2.33607	2.45313	1	Non-significant	fullANOVA_posthoc	Brain
Lgmn	OID05091	O89017	Olink Target 96 Mouse Exploratory	var						LPS_No probe-Control_No surgery	0	-0.041445	-1.75188	1.66899	1	Non-significant	fullANOVA_posthoc	Brain
Apbb1ip	OID05099	Q8R5A3	Olink Target 96 Mouse Exploratory	var						LPS_No probe-Healthy_With probe	0	-0.0501942	-2.279	2.17861	1	Non-significant	fullANOVA_posthoc	Brain
Ca13	OID05055	Q9D6N1	Olink Target 96 Mouse Exploratory	var						LPS_No probe-Healthy_With probe	0	-0.0357808	-1.62961	1.55805	1	Non-significant	fullANOVA_posthoc	Brain
Vsig2	OID05081	Q9Z109	Olink Target 96 Mouse Exploratory	var						LPS_No surgery-Healthy_With probe	0	0.0133525	-0.597608	0.624313	1	Non-significant	fullANOVA_posthoc	Brain
Nadk	OID05048	P58058	Olink Target 96 Mouse Exploratory	var						LPS_No probe-Healthy_With probe	0	0.028225	-1.27032	1.32677	1	Non-significant	fullANOVA_posthoc	Brain
Fst	OID05046	P47931	Olink Target 96 Mouse Exploratory	var						LPS_No probe-Healthy_No probe	0	0.0491767	-2.23892	2.33727	1	Non-significant	fullANOVA_posthoc	Brain
Cdh6	OID05101	P97326	Olink Target 96 Mouse Exploratory	var						Healthy_With probe-Healthy_No probe	0	-0.037065	-1.77808	1.70395	1	Non-significant	fullANOVA_posthoc	Brain
Tnfrsf11b	OID05036	O08712	Olink Target 96 Mouse Exploratory	var						Healthy_No probe-Control_No surgery	0	0.0131775	-0.606379	0.632734	1	Non-significant	fullANOVA_posthoc	Brain
Qdpr	OID05071	Q8BVI4	Olink Target 96 Mouse Exploratory	var						Healthy_No probe-Control_No surgery	0	-0.01633	-0.784324	0.751664	1	Non-significant	fullANOVA_posthoc	Brain
Ahr	OID05065	P30561	Olink Target 96 Mouse Exploratory	var						LPS_No surgery-Healthy_With probe	0	-0.010215	-0.492614	0.472184	1	Non-significant	fullANOVA_posthoc	Brain
Nadk	OID05048	P58058	Olink Target 96 Mouse Exploratory	var						Healthy_With probe-Healthy_No probe	0	0.0252975	-1.17692	1.22752	1	Non-significant	fullANOVA_posthoc	Brain
Erbb4	OID05075	Q61527	Olink Target 96 Mouse Exploratory	var						Healthy_No probe-Control_No surgery	0	-0.0452075	-2.22342	2.133	1	Non-significant	fullANOVA_posthoc	Brain
Vsig2	OID05081	Q9Z109	Olink Target 96 Mouse Exploratory	var						LPS_No surgery-Healthy_No probe	0	0.012595	-0.598365	0.623555	1	Non-significant	fullANOVA_posthoc	Brain
Acvrl1	OID05090	Q61288	Olink Target 96 Mouse Exploratory	var						LPS_No surgery-Control_No surgery	0	-0.0118125	-0.586235	0.56261	1	Non-significant	fullANOVA_posthoc	Brain
Wfikkn2	OID05069	Q7TQN3	Olink Target 96 Mouse Exploratory	var						Healthy_With probe-Healthy_No probe	0	-0.0363525	-1.80622	1.73352	1	Non-significant	fullANOVA_posthoc	Brain
Rgma	OID05047	Q6PCX7	Olink Target 96 Mouse Exploratory	var						Healthy_With probe-Control_No surgery	0	0.0213575	-1.03462	1.07733	1	Non-significant	fullANOVA_posthoc	Brain
Epo	OID05043	P07321	Olink Target 96 Mouse Exploratory	var						LPS_No probe-Healthy_With probe	0	-0.0136983	-0.706796	0.679399	1	Non-significant	fullANOVA_posthoc	Brain
Cxcl9	OID05093	P18340	Olink Target 96 Mouse Exploratory	var						LPS_No surgery-Healthy_With probe	0	-0.0622875	-3.22554	3.10096	1	Non-significant	fullANOVA_posthoc	Brain
Clstn2	OID05053	Q9ER65	Olink Target 96 Mouse Exploratory	var						Healthy_With probe-Healthy_No probe	0	0.03147	-1.58036	1.6433	1	Non-significant	fullANOVA_posthoc	Brain
Tnfrsf11b	OID05036	O08712	Olink Target 96 Mouse Exploratory	var						LPS_No probe-Healthy_No probe	0	0.0129067	-0.656291	0.682105	1	Non-significant	fullANOVA_posthoc	Brain
Plxna4	OID05077	Q80UG2	Olink Target 96 Mouse Exploratory	var						Healthy_No probe-Control_No surgery	0	0.040345	-2.07391	2.1546	1	Non-significant	fullANOVA_posthoc	Brain
Tgfbr3	OID05104	O88393	Olink Target 96 Mouse Exploratory	var						LPS_No probe-Healthy_With probe	0	0.0504083	-2.64007	2.74089	1	Non-significant	fullANOVA_posthoc	Brain
Tnr	OID05119	Q8BYI9	Olink Target 96 Mouse Exploratory	var						LPS_No probe-Healthy_No probe	0	-0.00982417	-0.535556	0.515907	1	Non-significant	fullANOVA_posthoc	Brain
Cpe	OID05029	Q00493	Olink Target 96 Mouse Exploratory	var						LPS_No probe-Healthy_No probe	0	-0.0222517	-1.22253	1.17803	1	Non-significant	fullANOVA_posthoc	Brain
Fstl3	OID05110	Q9EQC7	Olink Target 96 Mouse Exploratory	var						LPS_No surgery-Healthy_With probe	0	0.01275	-0.699058	0.724558	1	Non-significant	fullANOVA_posthoc	Brain
Il17a	OID05034	Q62386	Olink Target 96 Mouse Exploratory	var						LPS_No surgery-Healthy_No probe	0	0.01335	-0.735733	0.762433	1	Non-significant	fullANOVA_posthoc	Brain
Ntf3	OID05114	P20181	Olink Target 96 Mouse Exploratory	var						LPS_No probe-Healthy_No probe	0	0.0447825	-2.48798	2.57754	1	Non-significant	fullANOVA_posthoc	Brain
Acvrl1	OID05090	Q61288	Olink Target 96 Mouse Exploratory	var						LPS_No probe-Healthy_No probe	0	-0.0107583	-0.631206	0.609689	1	Non-significant	fullANOVA_posthoc	Brain
Map2k6	OID05094	P70236	Olink Target 96 Mouse Exploratory	var						LPS_No probe-Healthy_No probe	0	-0.00974583	-0.578195	0.558703	1	Non-significant	fullANOVA_posthoc	Brain
Axin1	OID05044	O35625	Olink Target 96 Mouse Exploratory	var						Healthy_With probe-Healthy_No probe	0	0.0355025	-2.05047	2.12148	1	Non-significant	fullANOVA_posthoc	Brain
Wfikkn2	OID05069	Q7TQN3	Olink Target 96 Mouse Exploratory	var						LPS_No surgery-Healthy_With probe	0	-0.02964	-1.79951	1.74023	1	Non-significant	fullANOVA_posthoc	Brain
Csf2	OID05092	P01587	Olink Target 96 Mouse Exploratory	var						Healthy_With probe-Control_No surgery	0	-0.0106225	-0.646567	0.625322	1	Non-significant	fullANOVA_posthoc	Brain
S100a4	OID05054	P07091	Olink Target 96 Mouse Exploratory	var						LPS_No probe-Healthy_No probe	0	0.0483908	-2.87732	2.9741	1	Non-significant	fullANOVA_posthoc	Brain
Pla2g4a	OID05038	P47713	Olink Target 96 Mouse Exploratory	var						LPS_No probe-Control_No surgery	0	-0.0277817	-1.71924	1.66368	1	Non-significant	fullANOVA_posthoc	Brain
Cant1	OID05057	Q8VCF1	Olink Target 96 Mouse Exploratory	var						Healthy_With probe-Healthy_No probe	0	0.011465	-0.707317	0.730247	1	Non-significant	fullANOVA_posthoc	Brain
Il5	OID05112	P04401	Olink Target 96 Mouse Exploratory	var						LPS_With probe-LPS_No surgery	0	0.0145025	-0.899326	0.928331	1	Non-significant	fullANOVA_posthoc	Brain
Tnfsf12	OID05115	O54907	Olink Target 96 Mouse Exploratory	var						LPS_No probe-Healthy_No probe	0	-0.0429967	-2.75974	2.67374	1	Non-significant	fullANOVA_posthoc	Brain
Epo	OID05043	P07321	Olink Target 96 Mouse Exploratory	var						Healthy_No probe-Control_No surgery	0	0.0101075	-0.631576	0.651791	1	Non-significant	fullANOVA_posthoc	Brain
Pla2g4a	OID05038	P47713	Olink Target 96 Mouse Exploratory	var						Healthy_With probe-Control_No surgery	0	0.02452	-1.54147	1.59051	1	Non-significant	fullANOVA_posthoc	Brain
Plxna4	OID05077	Q80UG2	Olink Target 96 Mouse Exploratory	var						LPS_No probe-Healthy_No probe	0	-0.0346867	-2.31834	2.24897	1	Non-significant	fullANOVA_posthoc	Brain
Cntn1	OID05052	P12960	Olink Target 96 Mouse Exploratory	var						LPS_No probe-Healthy_No probe	0	0.0146625	-0.968982	0.998307	1	Non-significant	fullANOVA_posthoc	Brain
Apbb1ip	OID05099	Q8R5A3	Olink Target 96 Mouse Exploratory	var						Healthy_With probe-Healthy_No probe	0	-0.0300125	-2.09349	2.03346	1	Non-significant	fullANOVA_posthoc	Brain
Foxo1	OID05035	Q9R1E0	Olink Target 96 Mouse Exploratory	var						LPS_No surgery-LPS_No probe	0	0.0371783	-2.54929	2.62364	1	Non-significant	fullANOVA_posthoc	Brain
Cxcl9	OID05093	P18340	Olink Target 96 Mouse Exploratory	var						Healthy_With probe-Healthy_No probe	0	0.04542	-3.11783	3.20867	1	Non-significant	fullANOVA_posthoc	Brain
Rgma	OID05047	Q6PCX7	Olink Target 96 Mouse Exploratory	var						LPS_No probe-Healthy_No probe	0	-0.0163208	-1.15691	1.12426	1	Non-significant	fullANOVA_posthoc	Brain
Ccl5	OID05042	P30882	Olink Target 96 Mouse Exploratory	var						Healthy_With probe-Healthy_No probe	0	-0.023445	-1.66851	1.62162	1	Non-significant	fullANOVA_posthoc	Brain
Clstn2	OID05053	Q9ER65	Olink Target 96 Mouse Exploratory	var						Healthy_No probe-Control_No surgery	0	0.0220025	-1.58982	1.63383	1	Non-significant	fullANOVA_posthoc	Brain
Ghrl	OID05108	Q9EQX0	Olink Target 96 Mouse Exploratory	var						LPS_No probe-Healthy_No probe	0	0.00767333	-0.558463	0.573809	1	Non-significant	fullANOVA_posthoc	Brain
Acvrl1	OID05090	Q61288	Olink Target 96 Mouse Exploratory	var						Healthy_With probe-Control_No surgery	0	-0.0075725	-0.581995	0.56685	1	Non-significant	fullANOVA_posthoc	Brain
Tnr	OID05119	Q8BYI9	Olink Target 96 Mouse Exploratory	var						LPS_No probe-Control_No surgery	0	-0.00691167	-0.532643	0.51882	1	Non-significant	fullANOVA_posthoc	Brain
Cdh6	OID05101	P97326	Olink Target 96 Mouse Exploratory	var						LPS_No probe-Healthy_No probe	0	0.0235692	-1.85694	1.90408	1	Non-significant	fullANOVA_posthoc	Brain
Adam23	OID05061	Q9R1V7	Olink Target 96 Mouse Exploratory	var						Healthy_With probe-Control_No surgery	0	-0.00799	-0.655077	0.639097	1	Non-significant	fullANOVA_posthoc	Brain
Tgfb1	OID05037	P04202	Olink Target 96 Mouse Exploratory	var						LPS_No surgery-Control_No surgery	0	-0.008685	-0.730657	0.713287	1	Non-significant	fullANOVA_posthoc	Brain
Eno2	OID05067	P17183	Olink Target 96 Mouse Exploratory	var						LPS_With probe-Healthy_With probe	0	0.0028575	-0.237958	0.243673	1	Non-significant	fullANOVA_posthoc	Brain
Apbb1ip	OID05099	Q8R5A3	Olink Target 96 Mouse Exploratory	var						Healthy_No probe-Control_No surgery	0	0.018195	-2.04528	2.08167	1	Non-significant	fullANOVA_posthoc	Brain
Tgfa	OID05041	P48030	Olink Target 96 Mouse Exploratory	var						Healthy_With probe-Control_No surgery	0	-0.0255225	-2.98442	2.93337	1	Non-significant	fullANOVA_posthoc	Brain
Yes1	OID05033	Q04736	Olink Target 96 Mouse Exploratory	var						Healthy_With probe-Control_No surgery	0	-0.0125525	-1.60134	1.57624	1	Non-significant	fullANOVA_posthoc	Brain
Pak4	OID05106	Q8BTW9	Olink Target 96 Mouse Exploratory	var						Healthy_With probe-Control_No surgery	0	0.0133725	-1.78201	1.80876	1	Non-significant	fullANOVA_posthoc	Brain
Acvrl1	OID05090	Q61288	Olink Target 96 Mouse Exploratory	var						LPS_No surgery-Healthy_With probe	0	-0.00424	-0.578663	0.570183	1	Non-significant	fullANOVA_posthoc	Brain
Epo	OID05043	P07321	Olink Target 96 Mouse Exploratory	var						LPS_No surgery-LPS_No probe	0	-0.00495167	-0.698049	0.688146	1	Non-significant	fullANOVA_posthoc	Brain
Tnni3	OID05049	P48787	Olink Target 96 Mouse Exploratory	var						LPS_No probe-Control_No surgery	0	0.0134025	-1.97949	2.00629	1	Non-significant	fullANOVA_posthoc	Brain
Tnr	OID05119	Q8BYI9	Olink Target 96 Mouse Exploratory	var						Healthy_No probe-Control_No surgery	0	0.0029125	-0.48382	0.489645	1	Non-significant	fullANOVA_posthoc	Brain
Ppp1r2	OID05060	Q9DCL8	Olink Target 96 Mouse Exploratory	var						LPS_With probe-LPS_No surgery	0	0.005565	-0.949707	0.960837	1	Non-significant	fullANOVA_posthoc	Brain
Apbb1ip	OID05099	Q8R5A3	Olink Target 96 Mouse Exploratory	var						Healthy_With probe-Control_No surgery	0	-0.0118175	-2.07529	2.05166	1	Non-significant	fullANOVA_posthoc	Brain
Prdx5	OID05040	P99029	Olink Target 96 Mouse Exploratory	var						LPS_No probe-Control_No surgery	0	-0.0121725	-2.17703	2.15269	1	Non-significant	fullANOVA_posthoc	Brain
Eda2r	OID05113	Q8BX35	Olink Target 96 Mouse Exploratory	var						Healthy_With probe-Control_No surgery	0	-0.00629	-1.15621	1.14363	1	Non-significant	fullANOVA_posthoc	Brain
Cxcl9	OID05093	P18340	Olink Target 96 Mouse Exploratory	var						LPS_No surgery-Healthy_No probe	0	-0.0168675	-3.18012	3.14638	1	Non-significant	fullANOVA_posthoc	Brain
Cntn4	OID05107	Q69Z26	Olink Target 96 Mouse Exploratory	var						LPS_No probe-Healthy_With probe	0	0.0092075	-1.73466	1.75307	1	Non-significant	fullANOVA_posthoc	Brain
Eda2r	OID05113	Q8BX35	Olink Target 96 Mouse Exploratory	var						Healthy_No probe-Control_No surgery	0	-0.0059025	-1.15582	1.14401	1	Non-significant	fullANOVA_posthoc	Brain
Dlk1	OID05064	Q09163	Olink Target 96 Mouse Exploratory	var						Healthy_With probe-Control_No surgery	0	-0.0110875	-2.17526	2.15308	1	Non-significant	fullANOVA_posthoc	Brain
Itgb6	OID05062	Q9Z0T9	Olink Target 96 Mouse Exploratory	var						LPS_No probe-Control_No surgery	0	-0.0183675	-3.74554	3.70881	1	Non-significant	fullANOVA_posthoc	Brain
Yes1	OID05033	Q04736	Olink Target 96 Mouse Exploratory	var						LPS_No probe-Healthy_No probe	0	0.0076325	-1.70846	1.72372	1	Non-significant	fullANOVA_posthoc	Brain
Itgb1bp2	OID05095	Q9R000	Olink Target 96 Mouse Exploratory	var						LPS_With probe-Healthy_No probe	0	-0.00298	-0.685574	0.679614	1	Non-significant	fullANOVA_posthoc	Brain
Fli1	OID05117	P26323	Olink Target 96 Mouse Exploratory	var						Healthy_With probe-Healthy_No probe	0	0.0083625	-2.00976	2.02649	1	Non-significant	fullANOVA_posthoc	Brain
Crim1	OID05080	Q9JLL0	Olink Target 96 Mouse Exploratory	var						Healthy_No probe-Control_No surgery	0	0.00516	-1.79795	1.80827	1	Non-significant	fullANOVA_posthoc	Brain
Tgfbr3	OID05104	O88393	Olink Target 96 Mouse Exploratory	var						Healthy_No probe-Control_No surgery	0	-0.0070225	-2.49792	2.48388	1	Non-significant	fullANOVA_posthoc	Brain
Vegfd	OID05120	P97946	Olink Target 96 Mouse Exploratory	var						Healthy_No probe-Control_No surgery	0	0.0017925	-0.660744	0.664329	1	Non-significant	fullANOVA_posthoc	Brain
Plxna4	OID05077	Q80UG2	Olink Target 96 Mouse Exploratory	var						LPS_No probe-Control_No surgery	0	0.00565833	-2.278	2.28931	1	Non-significant	fullANOVA_posthoc	Brain
Sez6l2	OID05083	Q4V9Z5	Olink Target 96 Mouse Exploratory	var						Healthy_With probe-Healthy_No probe	0	-0.00429	-1.96607	1.95749	1	Non-significant	fullANOVA_posthoc	Brain
Snap29	OID05051	Q9ERB0	Olink Target 96 Mouse Exploratory	var						LPS_With probe-LPS_No probe	0	0.00253917	-1.39953	1.40461	1	Non-significant	fullANOVA_posthoc	Brain
Casp3	OID05098	P70677	Olink Target 96 Mouse Exploratory	var						LPS_With probe-Healthy_With probe	0	-0.0021575	-3.16966	3.16535	1	Non-significant	fullANOVA_posthoc	Brain
Eda2r	OID05113	Q8BX35	Olink Target 96 Mouse Exploratory	var						Healthy_With probe-Healthy_No probe	0	-0.0003875	-1.1503	1.14953	1	Non-significant	fullANOVA_posthoc	Brain
Il10	OID05088	P18893	Olink Target 96 Mouse Exploratory	var						LPS_No probe-Control_No surgery	0	-0.000408333	-0.605353	0.604537	1	Non-significant	fullANOVA_posthoc	Brain
Vsig2	OID05081	Q9Z109	Olink Target 96 Mouse Exploratory	var						Healthy_With probe-Healthy_No probe	0	-0.0007575	-0.611718	0.610203	1	Non-significant	fullANOVA_posthoc	Brain
